# Supplementary material for: Exome sequencing improves the molecular diagnostics of paediatric unexplained neurodevelopmental disorders
Source: Orphanet J Rare Dis. 2024 Feb 6;19:41. doi: 10.1186/s13023-024-03056-6 (PMC10845791; doi:10.1186/s13023-024-03056-6)
Supplement: Supplementary file 3 — Additional file 3: The Gene Ontology (GO) analysis using the PANTHERTM Classification system. [file 13023_2024_3056_MOESM3_ESM.xlsx]

## Sheet: Molecular Function
Additional File 3: The Gene Ontology (GO) analysis using the PANTHERTM Classification system
Panther GO-Slim Molecular Function
	Category name (Accession)	# genes	% of gene hit against total # genes (41)	% of gene hit against total # Function hits (72)	gene list (of 42) in the Category
1	transporter activity (GO:0005215)	7	0.170732	0.0972222	CACNA1A, ITPR1, GRIN2A, GRIN1, CACNA1C, SLC16A2, KCNC3
2	No PANTHER category is assigned (UNCLASSIFIED)	10	0.243902	0.138889	MT-CO3, IRF2BPL, TCOF1, CUX2, RAI1, KMT2E, ZC4H2, NALCN, PTCHD1, MT-ATP6
3	transcription regulator activity (GO:0140110)	7	0.170732	0.0972222	DYRK1A, MED12, NFIB, PBX1, CTNNB1, BCL11B, MEIS2
4	catalytic activity (GO:0003824)	14	0.341463	0.194444	CDK13, CHD7, DYRK1A, CHD2, OPHN1, DYNC1H1, SMARCA2, CHD8, BLM, KDM1A, NSD1, CPA6, GCH1, GNAI1
5	cytoskeletal motor activity (GO:0003774)	1	0.0243902	0.0138889	DYNC1H1
6	molecular function regulator (GO:0098772)	2	0.0487805	0.0277778	OPHN1, EDA
7	ATP-dependent activity (GO:0140657)	6	0.146341	0.0833333	CHD7, CHD2, DYNC1H1, SMARCA2, CHD8, BLM
8	molecular transducer activity (GO:0060089)	4	0.097561	0.0555556	GRIN2A, GRIN1, GABRB2, EDA
9	molecular adaptor activity (GO:0060090)	1	0.0243902	0.0138889	SHANK3
10	binding (GO:0005488)	20	0.487805	0.277778	SHANK3, CDK13, ITPR1, GRIN2A, CHD7, OPHN1, GABRB2, NFIB, PBX1, DYNC1H1, SMARCA2, CTNNB1, CHD8, EDA, BCL11B, GCH1, MEIS2, MECP2, GNAI1, CHD2
	After manual curation removed orthologs:
	GRIN1 (PTN002557551) - G protein-regulated inducer of neurite outgrowth 1
	CHD2 (DSCAM PTN002543450 orthologs) - Down syndrome cell adhesion molecule

## Sheet: Biological Process
Panther GO-Slim Biological Process
	Category name (Accession)	# genes	% of gene hit against total # genes (41)	% of gene hit against total # Process hits (113)	gene list (of 43) in the Category
1	cellular process (GO:0009987)	27	0.658537	0.238938	CDK13, CACNA1A, GRIN2A, CHD7, DYRK1A, MED12, CHD2, GABRB2, NFIB, RAI1, PBX1, DYNC1H1, SMARCA2, CTNNB1, CHD8, ZC4H2, PTCHD1, CACNA1C, BLM, NSD1, BCL11B, GCH1, MT-ATP6, MEIS2, MECP2, KCNC3, GNAI1
2	No PANTHER category is assigned (UNCLASSIFIED)	12	0.292683	0.106195	SHANK3, ITPR1, MT-CO3, IRF2BPL, TCOF1, GRIN1, CUX2, OPHN1, KMT2E, NALCN, KDM1A, SLC16A2
3	localization (GO:0051179)	6	0.146341	0.0530973	CACNA1A, GABRB2, DYNC1H1, CACNA1C, MT-ATP6, KCNC3
4	biological regulation (GO:0065007)	21	0.512195	0.185841	CDK13, CACNA1A, GRIN2A, CHD7, DYRK1A, MED12, CHD2, GABRB2, NFIB, RAI1, PBX1, SMARCA2, CTNNB1, CHD8, ZC4H2, CACNA1C, NSD1, BCL11B, MEIS2, MECP2, GNAI1
5	response to stimulus (GO:0050896)	5	0.121951	0.0442478	GRIN2A, GABRB2, CHD8, BLM, GNAI1
6	signaling (GO:0023052)	6	0.146341	0.0530973	CACNA1A, GRIN2A, GABRB2, CHD8, PTCHD1, GNAI1
7	developmental process (GO:0032502)	6	0.146341	0.0530973	CHD7, PBX1, CHD8, ZC4H2, EDA, MEIS2
8	rhythmic process (GO:0048511)	1	0.0243902	0.00884956	RAI1
9	multicellular organismal process (GO:0032501)	10	0.243902	0.0884956	GRIN2A, CHD7, GABRB2, RAI1, PBX1, CHD8, ZC4H2, PTCHD1, EDA, MEIS2
10	metabolic process (GO:0008152)	19	0.463415	0.168142	CDK13, CHD7, DYRK1A, MED12, CHD2, NFIB, RAI1, PBX1, SMARCA2, CTNNB1, CHD8, BLM, NSD1, CPA6, BCL11B, MT-ATP6, GCH1, MEIS2, MECP2
	After manual curation removed orthologs:
	GRIN1 (PTN002557551) - G protein-regulated inducer of neurite outgrowth 1
	CHD2 (DSCAM PTN002543450 orthologs) - Down syndrome cell adhesion molecule

## Sheet: Cellular Component
Panther GO-Slim Cellular Component
	Category name (Accession)	# genes	% of gene hit against total # genes (41)	% of gene hit against total # Component hits (51)	gene list (of 41) in the Category
1	cellular anatomical entity (GO:0110165)	28	0.682927	0.54902	SHANK3, CDK13, CACNA1A, ITPR1, GRIN2A, CHD7, DYRK1A, GRIN1, MED12, CHD2, GABRB2, NFIB, RAI1, DYNC1H1, SMARCA2, CTNNB1, CHD8, ZC4H2, PTCHD1, CACNA1C, BLM, EDA, NSD1, CPA6, BCL11B, MT-ATP6, GCH1, MECP2
2	protein-containing complex (GO:0032991)	12	0.292683	0.235294	CDK13, CACNA1A, GRIN2A, MED12, GABRB2, DYNC1H1, CTNNB1, CHD8, CACNA1C, MT-ATP6, KCNC3, GNAI1
3	No PANTHER category is assigned (UNCLASSIFIED)	11	0.268293	0.215686	MT-CO3, IRF2BPL, TCOF1, CUX2, OPHN1, PBX1, KMT2E, NALCN, KDM1A, MEIS2, SLC16A2
	After manual curation removed orthologs:
	GRIN1 (PTN002557551) - G protein-regulated inducer of neurite outgrowth 1
	CHD2 (DSCAM PTN002543450 orthologs) - Down syndrome cell adhesion molecule

## Sheet: Protein Class
Panther Protein Class
	Category name (Accession)	# genes	% of gene hit against total # genes (41)	% of gene hit against total # Protein Class hits (41)	gene list (of 41) in the Category
1	protein modifying enzyme (PC00260)	3	0.073	0.073	CDK13, DYRK1A, CPA6
2	transporter (PC00227)	8	0.195	0.195	CACNA1A, ITPR1, GABRB2, NALCN, CACNA1C, MT-ATP6, SLC16A2, KCNC3
3	scaffold/adaptor protein (PC00226)	1	0.024	0.024	SHANK3
4	No PANTHER category is assigned (UNCLASSIFIED)	5	0.146	0.146	KMT2E, CTNNB1, ZC4H2, EDA, NSD1
5	DNA metabolism protein (PC00009)	2	0.049	0.049	SMARCA2, BLM
6	protein-binding activity modulator (PC00095)	3	0.073	0.073	OPHN1, PTCHD1, GNAI1
7	transmembrane signal receptor (PC00197)	2	0.049	0.049	GRIN2A, GRIN1
8	RNA metabolism protein (PC00031)	3	0.073	0.073	IRF2BPL, TCOF1, MED12
9	cytoskeletal protein (PC00085)	1	0.024	0.024	DYNC1H1
10	gene-specific transcriptional regulator (PC00264)	6	0.146	0.146	CUX2, NFIB, RAI1, PBX1, BCL11B, MEIS2
11	metabolite interconversion enzyme (PC00262)	3	0.073	0.073	MT-CO3, KDM1A, GCH1
12	chromatin/chromatin-binding, or -regulatory protein (PC00077)	4	0.073	0.073	CHD7, CHD2, CHD8, MECP2
	After manual curation removed orthologs:
	GRIN1 (PTN002557551) - G protein-regulated inducer of neurite outgrowth 1
	CHD2 (DSCAM PTN002543450 orthologs) - Down syndrome cell adhesion molecule

## Sheet: Pathway
Panther Pathway
	Category name (Accession)	# genes	% of gene hit against total # genes (41)	% of gene hit against total # Pathway hits (96)	gene list (of 41) in the Category
1	Beta2 adrenergic receptor signaling pathway (P04378)	1	0.0243902	0.0104167	CACNA1C
2	Metabotropic glutamate receptor group III pathway (P00039)	4	0.097561	0.0416667	CACNA1A, GNAI1, GRIN1, GRIN2A
3	Beta1 adrenergic receptor signaling pathway (P04377)	1	0.0243902	0.0104167	CACNA1C
4	Angiogenesis (P00005)	1	0.0243902	0.0104167	CTNNB1
5	Ionotropic glutamate receptor pathway (P00037)	4	0.097561	0.0416667	SHANK3, CACNA1A, GRIN2A, GRIN1
6	Alzheimer disease-presenilin pathway (P00004)	1	0.0243902	0.0104167	CTNNB1
7	5HT2 type receptor mediated signaling pathway (P04374)	1	0.0243902	0.0104167	CACNA1C
8	Alzheimer disease-amyloid secretase pathway (P00003)	1	0.0243902	0.0104167	CACNA1C
9	5HT1 type receptor mediated signaling pathway (P04373)	1	0.0243902	0.0104167	GNAI1
10	Alpha adrenergic receptor signaling pathway (P00002)	1	0.0243902	0.0104167	ITPR1
11	Inflammation mediated by chemokine and cytokine signaling pathway (P00031)	2	0.0487805	0.0208333	ITPR1, GNAI1
12	No PANTHER category is assigned (UNCLASSIFIED)	26	0.634146	0.270833	CDK13, CHD7, MT-CO3, DYRK1A, IRF2BPL, TCOF1, MED12, CHD2, CUX2, GABRB2, NFIB, RAI1, KMT2E, CHD8, ZC4H2, NALCN, PTCHD1, KDM1A, EDA, NSD1, CPA6, BCL11B, MEIS2, SLC16A2, MECP2, KCNC3
13	Nicotine pharmacodynamics pathway (P06587)	2	0.0487805	0.0208333	CACNA1C, GNAI1
14	GABA-B receptor II signaling (P05731)	2	0.0487805	0.0208333	CACNA1A, GNAI1
15	Huntington disease (P00029)	3	0.0731707	0.03125	GRIN2A, GRIN1, DYNC1H1
16	Endogenous cannabinoid signaling (P05730)	2	0.0487805	0.0208333	CACNA1A, GNAI1
17	p53 pathway feedback loops 2 (P04398)	1	0.0243902	0.0104167	CTNNB1
18	Heterotrimeric G-protein signaling pathway-Gq alpha and Go alpha mediated pathway (P00027)	2	0.0487805	0.0208333	CACNA1A, ITPR1
19	Heterotrimeric G-protein signaling pathway-Gi alpha and Gs alpha mediated pathway (P00026)	1	0.0243902	0.0104167	GNAI1
20	Wnt signaling pathway (P00057)	3	0.0731707	0.03125	ITPR1, SMARCA2, CTNNB1
21	Thyrotropin-releasing hormone receptor signaling pathway (P04394)	1	0.0243902	0.0104167	CACNA1A
22	T cell activation (P00053)	1	0.0243902	0.0104167	ITPR1
23	Oxytocin receptor mediated signaling pathway (P04391)	1	0.0243902	0.0104167	CACNA1C
24	ATP synthesis (P02721)	1	0.0243902	0.0104167	MT-ATP6
25	Endothelin signaling pathway (P00019)	1	0.0243902	0.0104167	ITPR1
26	DNA replication (P00017)	1	0.0243902	0.0104167	BLM
27	PI3 kinase pathway (P00048)	1	0.0243902	0.0104167	GNAI1
28	Opioid proopiomelanocortin pathway (P05917)	1	0.0243902	0.0104167	GNAI1
29	PDGF signaling pathway (P00047)	2	0.0487805	0.0208333	ITPR1, OPHN1
30	Opioid prodynorphin pathway (P05916)	1	0.0243902	0.0104167	GNAI1
31	Opioid proenkephalin pathway (P05915)	1	0.0243902	0.0104167	GNAI1
32	Histamine H1 receptor mediated signaling pathway (P04385)	1	0.0243902	0.0104167	ITPR1
33	Cadherin signaling pathway (P00012)	1	0.0243902	0.0104167	CTNNB1
34	Nicotinic acetylcholine receptor signaling pathway (P00044)	1	0.0243902	0.0104167	CACNA1C
35	Enkephalin release (P05913)	1	0.0243902	0.0104167	GNAI1
36	Muscarinic acetylcholine receptor 2 and 4 signaling pathway (P00043)	1	0.0243902	0.0104167	GNAI1
37	Dopamine receptor mediated signaling pathway (P05912)	1	0.0243902	0.0104167	GNAI1
38	B cell activation (P00010)	1	0.0243902	0.0104167	ITPR1
39	Muscarinic acetylcholine receptor 1 and 3 signaling pathway (P00042)	3	0.0731707	0.03125	ITPR1, GRIN2A, GRIN1
40	Angiotensin II-stimulated signaling through G proteins and beta-arrestin (P05911)	1	0.0243902	0.0104167	ITPR1
41	Tetrahydrofolate biosynthesis (P02742)	1	0.0243902	0.0104167	GCH1
42	Metabotropic glutamate receptor group I pathway (P00041)	3	0.0731707	0.03125	ITPR1, GRIN2A, GRIN1
43	CCKR signaling map (P06959)	2	0.0487805	0.0208333	ITPR1, CTNNB1
44	Metabotropic glutamate receptor group II pathway (P00040)	2	0.0487805	0.0208333	CACNA1A, GNAI1
45	Gonadotropin-releasing hormone receptor pathway (P06664)	5	0.121951	0.0520833	ITPR1, PBX1, CTNNB1, CACNA1C, GNAI1
	After manual curation removed orthologs:
	GRIN1 (PTN002557551) - G protein-regulated inducer of neurite outgrowth 1
	CHD2 (DSCAM PTN002543450 orthologs) - Down syndrome cell adhesion molecule
