# Supplementary material for: Exome sequencing improves the molecular diagnostics of paediatric unexplained neurodevelopmental disorders
Source: Orphanet J Rare Dis. 2024 Feb 6;19:41. doi: 10.1186/s13023-024-03056-6 (PMC10845791; doi:10.1186/s13023-024-03056-6)
Supplement: Supplementary file 4 — Additional file 4: PANTHER Overrepresentation Test for the gene set with causative variants. [file 13023_2024_3056_MOESM4_ESM.xlsx]

## Sheet: Biological Process
Additional File 4: PANTHER Overrepresentation Test for the gene set with causative variants
Analysis Type:	PANTHER Overrepresentation Test (Released 20221013)
Annotation Version and Release Date:	PANTHER version 17.0 Released 2022-02-22
Analyzed List:	Client Text Box Input (Homo sapiens)
Reference List:	Homo sapiens (all genes in database)
Test Type:	FISHER
Correction:	FDR
PANTHER GO-Slim Biological Process	Homo sapiens - REFLIST (20589)	Client Text Box Input (43)*	Client Text Box Input (expected)	Client Text Box Input (over/under)	Client Text Box Input (fold Enrichment)	Client Text Box Input (raw P-value)	Client Text Box Input (FDR)
sensory organ development (GO:0007423)	44	3	0.09	+	32.65	0.000128	0.0073
head development (GO:0060322)	56	3	0.12	+	25.65	0.000253	0.0114
brain development (GO:0007420)	56	3	0.12	+	25.65	0.000253	0.0112
embryo development (GO:0009790)	71	3	0.15	+	20.23	0.000493	0.0203
central nervous system development (GO:0007417)	96	4	0.2	+	19.95	5.55e-05	0.00397
chromatin remodeling (GO:0006338)	77	3	0.16	+	18.66	0.00062	0.0246
animal organ morphogenesis (GO:0009887)	85	3	0.18	+	16.9	0.000818	0.0313
positive regulation of transcription by RNA polymerase II (GO:0045944)	181	5	0.38	+	13.23	4.11e-05	0.00338
positive regulation of nucleic acid-templated transcription (GO:1903508)	237	6	0.49	+	12.12	1.06e-05	0.00214
positive regulation of transcription, DNA-templated (GO:0045893)	237	6	0.49	+	12.12	1.06e-05	0.00197
positive regulation of RNA biosynthetic process (GO:1902680)	237	6	0.49	+	12.12	1.06e-05	0.00181
positive regulation of macromolecule biosynthetic process (GO:0010557)	270	6	0.56	+	10.64	2.18e-05	0.0022
positive regulation of cellular biosynthetic process (GO:0031328)	279	6	0.58	+	10.3	2.62e-05	0.00252
positive regulation of biosynthetic process (GO:0009891)	282	6	0.59	+	10.19	2.77e-05	0.00246
positive regulation of RNA metabolic process (GO:0051254)	287	6	0.6	+	10.01	3.05e-05	0.00261
positive regulation of nucleobase-containing compound metabolic process (GO:0045935)	309	6	0.65	+	9.3	4.58e-05	0.00363
nervous system development (GO:0007399)	489	7	1.02	+	6.85	6.77e-05	0.0047
animal organ development (GO:0048513)	391	5	0.82	+	6.12	0.00134	0.0497
positive regulation of nitrogen compound metabolic process (GO:0051173)	559	6	1.17	+	5.14	0.00106	0.0398
system development (GO:0048731)	835	8	1.74	+	4.59	0.000306	0.013
multicellular organism development (GO:0007275)	936	8	1.95	+	4.09	0.000649	0.0253
multicellular organismal process (GO:0032501)	1439	12	3.01	+	3.99	2.77e-05	0.00256
regulation of transcription, DNA-templated (GO:0006355)	1713	14	3.58	+	3.91	6.03e-06	0.00335
regulation of nucleic acid-templated transcription (GO:1903506)	1713	14	3.58	+	3.91	6.03e-06	0.00268
regulation of RNA biosynthetic process (GO:2001141)	1713	14	3.58	+	3.91	6.03e-06	0.00223
regulation of transcription by RNA polymerase II (GO:0006357)	1383	11	2.89	+	3.81	9.89e-05	0.00594
nucleic acid-templated transcription (GO:0097659)	1790	14	3.74	+	3.74	9.99e-06	0.00277
transcription, DNA-templated (GO:0006351)	1790	14	3.74	+	3.74	9.99e-06	0.00246
RNA biosynthetic process (GO:0032774)	1798	14	3.76	+	3.73	1.05e-05	0.00233
heterocycle biosynthetic process (GO:0018130)	2057	16	4.3	+	3.72	1.92e-06	0.00426
aromatic compound biosynthetic process (GO:0019438)	2057	16	4.3	+	3.72	1.92e-06	0.00213
organic cyclic compound biosynthetic process (GO:1901362)	2086	16	4.36	+	3.67	2.31e-06	0.00171
transcription by RNA polymerase II (GO:0006366)	1438	11	3	+	3.66	0.00014	0.00775
regulation of cellular macromolecule biosynthetic process (GO:2000112)	1849	14	3.86	+	3.63	1.44e-05	0.002
regulation of macromolecule biosynthetic process (GO:0010556)	1853	14	3.87	+	3.62	1.48e-05	0.00193
regulation of RNA metabolic process (GO:0051252)	1853	14	3.87	+	3.62	1.48e-05	0.00183
regulation of cellular biosynthetic process (GO:0031326)	1875	14	3.92	+	3.58	1.69e-05	0.00198
regulation of biosynthetic process (GO:0009889)	1881	14	3.93	+	3.56	1.75e-05	0.00195
nucleobase-containing compound biosynthetic process (GO:0034654)	2026	15	4.23	+	3.55	8.34e-06	0.00264
regulation of nucleobase-containing compound metabolic process (GO:0019219)	1911	14	3.99	+	3.51	2.1e-05	0.00222
regulation of gene expression (GO:0010468)	2106	15	4.4	+	3.41	1.33e-05	0.00197
cellular nitrogen compound biosynthetic process (GO:0044271)	2352	16	4.91	+	3.26	1.09e-05	0.00173
cellular macromolecule biosynthetic process (GO:0034645)	2326	14	4.86	+	2.88	0.00018	0.00928
macromolecule biosynthetic process (GO:0009059)	2332	14	4.87	+	2.87	0.000185	0.00932
regulation of nitrogen compound metabolic process (GO:0051171)	2359	14	4.93	+	2.84	0.000209	0.0101
regulation of macromolecule metabolic process (GO:0060255)	2533	15	5.29	+	2.84	0.000116	0.00675
regulation of primary metabolic process (GO:0080090)	2384	14	4.98	+	2.81	0.000233	0.0108
cellular biosynthetic process (GO:0044249)	2731	16	5.7	+	2.81	7.01e-05	0.00458
RNA metabolic process (GO:0016070)	2410	14	5.03	+	2.78	0.000261	0.0114
organic substance biosynthetic process (GO:1901576)	2773	16	5.79	+	2.76	8.44e-05	0.00535
biosynthetic process (GO:0009058)	2778	16	5.8	+	2.76	8.63e-05	0.00532
heterocycle metabolic process (GO:0046483)	2978	17	6.22	+	2.73	5.18e-05	0.00396
cellular aromatic compound metabolic process (GO:0006725)	2989	17	6.24	+	2.72	5.43e-05	0.00402
regulation of cellular metabolic process (GO:0031323)	2470	14	5.16	+	2.71	0.000338	0.0141
regulation of metabolic process (GO:0019222)	2659	15	5.55	+	2.7	0.0002	0.00986
organic cyclic compound metabolic process (GO:1901360)	3041	17	6.35	+	2.68	6.78e-05	0.00456
nucleic acid metabolic process (GO:0090304)	2686	15	5.61	+	2.67	0.000224	0.0106
nucleobase-containing compound metabolic process (GO:0006139)	2928	16	6.12	+	2.62	0.000162	0.00877
cellular nitrogen compound metabolic process (GO:0034641)	3265	17	6.82	+	2.49	0.000166	0.0088
gene expression (GO:0010467)	2894	15	6.04	+	2.48	0.000507	0.0205
*41 uniquely mapped IDs + multiple mapping information (single uploaded ID mapped to multiple genes: GRIN1, CHD2)
Column legend:
1) the name of the annotation data category
2) the number of genes in the reference list that map to this particular annotation data category
3) the number of genes in the uploaded list that map to this annotation data category
4) the expected value which is the number of genes that would be expected in the list for this category, based on the reference list
5) the Fold Enrichment of the genes observed in the uploaded list over the expected (number in the list divided by the expected number). If it is greater than 1, it indicates that the category is overrepresented in the experiment. Conversely, the category is underrepresented if it is less than 1.
6) a plus (+) sign indicates over-representation of this category in the experiment: more genes are observed than expected based on the reference list (for this category, the number of genes in the list is greater than the expected value). Conversely, a negative sign (-) indicates under-representation.
7) the raw p-value as determined by Fisher’s exact test or Binomial statistic. This is the probability that the number of genes you observed in this category occurred by chance (randomly), as determined by your reference list.
8) the False Discovery Rate (FDR) as calculated by the Benjamini-Hochberg procedure. By default a critical value of 0.05 is used to filter results, so all results shown are valid for an overall FDR<0.05 even if the FDR for an individual comparison is greater than that value. This value is output when the Fisher’s exact test option is selected
* Only results for FDR P<0.05 are displayed
Available on: http://pantherdb.org/tips/tips_overrep.jsp

## Sheet: Molecular Function
Analysis Type:	PANTHER Overrepresentation Test (Released 20221013)
Annotation Version and Release Date:	PANTHER version 17.0 Released 2022-02-22
Analyzed List:	Client Text Box Input (Homo sapiens)
Reference List:	Homo sapiens (all genes in database)
Test Type:	FISHER
Correction:	FDR
PANTHER GO-Slim Molecular Function	Homo sapiens - REFLIST (20589)	Client Text Box Input (43)*	Client Text Box Input (expected)	Client Text Box Input (over/under)	Client Text Box Input (fold Enrichment)	Client Text Box Input (raw P-value)	Client Text Box Input (FDR)
ATP-dependent activity, acting on DNA (GO:0008094)	48	5	0.1	+	49.88	8.24e-08	4.5e-05
voltage-gated calcium channel activity (GO:0005245)	37	2	0.08	+	25.88	0.00299	0.0481
catalytic activity, acting on DNA (GO:0140097)	113	5	0.24	+	21.19	4.55e-06	0.00124
transcription coactivator activity (GO:0003713)	75	3	0.16	+	19.15	0.000575	0.0143
voltage-gated cation channel activity (GO:0022843)	107	4	0.22	+	17.9	8.33e-05	0.00455
ligand-gated ion channel activity (GO:0015276)	83	3	0.17	+	17.31	0.000765	0.0174
voltage-gated channel activity (GO:0022832)	118	4	0.25	+	16.23	0.00012	0.00469
voltage-gated ion channel activity (GO:0005244)	118	4	0.25	+	16.23	0.00012	0.00437
calcium channel activity (GO:0005262)	93	3	0.19	+	15.45	0.00105	0.0213
histone binding (GO:0042393)	103	3	0.22	+	13.95	0.0014	0.0264
gated channel activity (GO:0022836)	209	6	0.44	+	13.75	5.28e-06	0.00096
calcium ion transmembrane transporter activity (GO:0015085)	105	3	0.22	+	13.68	0.00148	0.0269
chromatin binding (GO:0003682)	169	4	0.35	+	11.33	0.000457	0.0125
ATP hydrolysis activity (GO:0016887)	286	6	0.6	+	10.05	3e-05	0.00409
ATP-dependent activity (GO:0140657)	286	6	0.6	+	10.05	3e-05	0.00327
cation channel activity (GO:0005261)	261	5	0.55	+	9.17	0.000221	0.00755
ion channel activity (GO:0005216)	319	6	0.67	+	9.01	5.44e-05	0.00495
passive transmembrane transporter activity (GO:0022803)	338	6	0.71	+	8.5	7.45e-05	0.00509
channel activity (GO:0015267)	338	6	0.71	+	8.5	7.45e-05	0.00452
catalytic activity, acting on a nucleic acid (GO:0140640)	311	5	0.65	+	7.7	0.000488	0.0127
inorganic cation transmembrane transporter activity (GO:0022890)	386	5	0.81	+	6.2	0.00127	0.0247
inorganic molecular entity transmembrane transporter activity (GO:0015318)	475	6	0.99	+	6.05	0.000456	0.0131
nucleoside-triphosphatase activity (GO:0017111)	655	8	1.37	+	5.85	5.84e-05	0.00456
cation transmembrane transporter activity (GO:0008324)	416	5	0.87	+	5.75	0.00176	0.0309
pyrophosphatase activity (GO:0016462)	696	8	1.45	+	5.5	8.89e-05	0.00441
hydrolase activity, acting on acid anhydrides, in phosphorus-containing anhydrides (GO:0016818)	699	8	1.46	+	5.48	9.16e-05	0.00417
hydrolase activity, acting on acid anhydrides (GO:0016817)	699	8	1.46	+	5.48	9.16e-05	0.00385
ion transmembrane transporter activity (GO:0015075)	530	6	1.11	+	5.42	0.000805	0.0176
transmembrane transporter activity (GO:0022857)	703	7	1.47	+	4.77	0.000607	0.0144
transporter activity (GO:0005215)	770	7	1.61	+	4.35	0.00103	0.0217
DNA binding (GO:0003677)	1361	9	2.84	+	3.17	0.00176	0.0301
hydrolase activity (GO:0016787)	1739	10	3.63	+	2.75	0.00267	0.0441
molecular_function (GO:0003674)	9609	32	20.07	+	1.59	0.000321	0.0103
Unclassified (UNCLASSIFIED)**	10980	11	22.93	-	0.48	0.000321	0.00974
*41 uniquely mapped IDs + multiple mapping information (single uploaded ID mapped to multiple genes: GRIN1, CHD2)
** excluded
Column legend:
1) the name of the annotation data category
2) the number of genes in the reference list that map to this particular annotation data category
3) the number of genes in the uploaded list that map to this annotation data category
4) the expected value which is the number of genes that would be expected in the list for this category, based on the reference list
5) the Fold Enrichment of the genes observed in the uploaded list over the expected (number in the list divided by the expected number). If it is greater than 1, it indicates that the category is overrepresented in the experiment. Conversely, the category is underrepresented if it is less than 1.
6) a plus (+) sign indicates over-representation of this category in the experiment: more genes are observed than expected based on the reference list (for this category, the number of genes in the list is greater than the expected value). Conversely, a negative sign (-) indicates under-representation.
7) the raw p-value as determined by Fisher’s exact test or Binomial statistic. This is the probability that the number of genes you observed in this category occurred by chance (randomly), as determined by your reference list.
8) the False Discovery Rate (FDR) as calculated by the Benjamini-Hochberg procedure. By default a critical value of 0.05 is used to filter results, so all results shown are valid for an overall FDR<0.05 even if the FDR for an individual comparison is greater than that value. This value is output when the Fisher’s exact test option is selected
* Only results for FDR P<0.05 are displayed
Available on: http://pantherdb.org/tips/tips_overrep.jsp

## Sheet: Cellular Component
Analysis Type:	PANTHER Overrepresentation Test (Released 20221013)
Annotation Version and Release Date:	PANTHER version 17.0 Released 2022-02-22
Analyzed List:	Client Text Box Input (Homo sapiens)
Reference List:	Homo sapiens (all genes in database)
Test Type:	FISHER
Correction:	FDR
PANTHER GO-Slim Cellular Component	Homo sapiens - REFLIST (20589)	Client Text Box Input (43)*	Client Text Box Input (expected)	Client Text Box Input (over/under)	Client Text Box Input (fold Enrichment)	Client Text Box Input (raw P-value)	Client Text Box Input (FDR)
chromatin (GO:0000785)	131	5	0.27	+	18.28	9.1e-06	0.00465
cation channel complex (GO:0034703)	129	4	0.27	+	14.85	0.000168	0.0214
ion channel complex (GO:0034702)	129	4	0.27	+	14.85	0.000168	0.0171
transmembrane transporter complex (GO:1902495)	173	4	0.36	+	11.07	0.000498	0.0363
transporter complex (GO:1990351)	178	4	0.37	+	10.76	0.000553	0.0353
chromosome (GO:0005694)	279	6	0.58	+	10.3	2.62e-05	0.00668
plasma membrane protein complex (GO:0098797)	281	6	0.59	+	10.22	2.72e-05	0.00463
membrane protein complex (GO:0098796)	624	7	1.3	+	5.37	0.000299	0.0255
*41 uniquely mapped IDs + multiple mapping information (single uploaded ID mapped to multiple genes: GRIN1, CHD2)
Column legend:
1) the name of the annotation data category
2) the number of genes in the reference list that map to this particular annotation data category
3) the number of genes in the uploaded list that map to this annotation data category
4) the expected value which is the number of genes that would be expected in the list for this category, based on the reference list
5) the Fold Enrichment of the genes observed in the uploaded list over the expected (number in the list divided by the expected number). If it is greater than 1, it indicates that the category is overrepresented in the experiment. Conversely, the category is underrepresented if it is less than 1.
6) a plus (+) sign indicates over-representation of this category in the experiment: more genes are observed than expected based on the reference list (for this category, the number of genes in the list is greater than the expected value). Conversely, a negative sign (-) indicates under-representation.
7) the raw p-value as determined by Fisher’s exact test or Binomial statistic. This is the probability that the number of genes you observed in this category occurred by chance (randomly), as determined by your reference list.
8) the False Discovery Rate (FDR) as calculated by the Benjamini-Hochberg procedure. By default a critical value of 0.05 is used to filter results, so all results shown are valid for an overall FDR<0.05 even if the FDR for an individual comparison is greater than that value. This value is output when the Fisher’s exact test option is selected
* Only results for FDR P<0.05 are displayed
Available on: http://pantherdb.org/tips/tips_overrep.jsp

## Sheet: Protein Class
Analysis Type:	PANTHER Overrepresentation Test (Released 20221013)
Annotation Version and Release Date:	PANTHER version 17.0 Released 2022-02-22
Analyzed List:	Client Text Box Input (Homo sapiens)
Reference List:	Homo sapiens (all genes in database)
Test Type:	FISHER
Correction:	FDR
PANTHER Protein Class	Homo sapiens - REFLIST (20589)	Client Text Box Input (43)*	Client Text Box Input (expected)	Client Text Box Input (over/under)	Client Text Box Input (fold Enrichment)	Client Text Box Input (raw P-value)	Client Text Box Input (FDR)
ion channel (PC00133)	317	6	0.66	+	9.06	5.26e-05	0.0103
*41 uniquely mapped IDs + multiple mapping information (single uploaded ID mapped to multiple genes: GRIN1, CHD2)
Column legend:
1) the name of the annotation data category
2) the number of genes in the reference list that map to this particular annotation data category
3) the number of genes in the uploaded list that map to this annotation data category
4) the expected value which is the number of genes that would be expected in the list for this category, based on the reference list
5) the Fold Enrichment of the genes observed in the uploaded list over the expected (number in the list divided by the expected number). If it is greater than 1, it indicates that the category is overrepresented in the experiment. Conversely, the category is underrepresented if it is less than 1.
6) a plus (+) sign indicates over-representation of this category in the experiment: more genes are observed than expected based on the reference list (for this category, the number of genes in the list is greater than the expected value). Conversely, a negative sign (-) indicates under-representation.
7) the raw p-value as determined by Fisher’s exact test or Binomial statistic. This is the probability that the number of genes you observed in this category occurred by chance (randomly), as determined by your reference list.
8) the False Discovery Rate (FDR) as calculated by the Benjamini-Hochberg procedure. By default a critical value of 0.05 is used to filter results, so all results shown are valid for an overall FDR<0.05 even if the FDR for an individual comparison is greater than that value. This value is output when the Fisher’s exact test option is selected
* Only results for FDR P<0.05 are displayed
Available on: http://pantherdb.org/tips/tips_overrep.jsp

## Sheet: Pathway
Analysis Type:	PANTHER Overrepresentation Test (Released 20221013)
Annotation Version and Release Date:	PANTHER version 17.0 Released 2022-02-22
Analyzed List:	Client Text Box Input (Homo sapiens)
Reference List:	Homo sapiens (all genes in database)
Test Type:	FISHER
Correction:	FDR
PANTHER Pathways	Homo sapiens - REFLIST (20589)	Client Text Box Input (43)*	Client Text Box Input (expected)	Client Text Box Input (over/under)	Client Text Box Input (fold Enrichment)	Client Text Box Input (raw P-value)	Client Text Box Input (FDR)
Metabotropic glutamate receptor group I pathway (P00041)	26	3	0.05	+	55.25	2.97e-05	0.00158
Endogenous cannabinoid signaling (P05730)	24	2	0.05	+	39.9	0.00134	0.0305
Ionotropic glutamate receptor pathway (P00037)	49	4	0.1	+	39.09	4.45e-06	0.000711
Metabotropic glutamate receptor group III pathway (P00039)	70	4	0.15	+	27.36	1.69e-05	0.00135
Muscarinic acetylcholine receptor 1 and 3 signaling pathway (P00042)	59	3	0.12	+	24.35	0.000293	0.00781
Gonadotropin-releasing hormone receptor pathway (P06664)	237	5	0.49	+	10.1	0.000143	0.0057
Unclassified (UNCLASSIFIED)**	17971	28	37.53	-	0.75	0.000168	0.00537
*41 uniquely mapped IDs + multiple mapping information (single uploaded ID mapped to multiple genes: GRIN1, CHD2)
** excluded
Column legend:
1) the name of the annotation data category
2) the number of genes in the reference list that map to this particular annotation data category
3) the number of genes in the uploaded list that map to this annotation data category
4) the expected value which is the number of genes that would be expected in the list for this category, based on the reference list
5) the Fold Enrichment of the genes observed in the uploaded list over the expected (number in the list divided by the expected number). If it is greater than 1, it indicates that the category is overrepresented in the experiment. Conversely, the category is underrepresented if it is less than 1.
6) a plus (+) sign indicates over-representation of this category in the experiment: more genes are observed than expected based on the reference list (for this category, the number of genes in the list is greater than the expected value). Conversely, a negative sign (-) indicates under-representation.
7) the raw p-value as determined by Fisher’s exact test or Binomial statistic. This is the probability that the number of genes you observed in this category occurred by chance (randomly), as determined by your reference list.
8) the False Discovery Rate (FDR) as calculated by the Benjamini-Hochberg procedure. By default a critical value of 0.05 is used to filter results, so all results shown are valid for an overall FDR<0.05 even if the FDR for an individual comparison is greater than that value. This value is output when the Fisher’s exact test option is selected
* Only results for FDR P<0.05 are displayed
Available on: http://pantherdb.org/tips/tips_overrep.jsp
PANTHER Pathways	Homo sapiens - REFLIST (20589)	Client Text Box Input (43)	Client Text Box Input (expected)	Client Text Box Input (over/under)	Client Text Box Input (fold Enrichment)	Client Text Box Input (raw P-value)	Client Text Box Input (FDR)
Metabotropic glutamate receptor group I pathway (P00041)	26	3	0.05	+	55.25	2.97e-05	0.00158
Endogenous cannabinoid signaling (P05730)	24	2	0.05	+	39.9	0.00134	0.0305
Ionotropic glutamate receptor pathway (P00037)	49	4	0.1	+	39.09	4.45e-06	0.000711
Metabotropic glutamate receptor group III pathway (P00039)	70	4	0.15	+	27.36	1.69e-05	0.00135
Muscarinic acetylcholine receptor 1 and 3 signaling pathway (P00042)	59	3	0.12	+	24.35	0.000293	0.00781
Gonadotropin-releasing hormone receptor pathway (P06664)	237	5	0.49	+	10.1	0.000143	0.0057
Unclassified (UNCLASSIFIED)	17971	28	37.53	-	0.75	0.000168	0.00537

## Sheet: Reactome Pathways
Analysis Type:	PANTHER Overrepresentation Test (Released 20221013)
Annotation Version and Release Date:	Reactome version 77 Released 2021-10-01
Analyzed List:	Client Text Box Input (Homo sapiens)
Reference List:	Homo sapiens (all genes in database)
Test Type:	FISHER
Correction:	FDR
Reactome pathways	Homo sapiens - REFLIST (20589)	Client Text Box Input (43)*	Client Text Box Input (expected)	Client Text Box Input (over/under)	Client Text Box Input (fold Enrichment)	Client Text Box Input (raw P-value)	Client Text Box Input (FDR)
Regulation of insulin secretion (R-HSA-422356)	78	4	0.16	+	24.55	2.54e-05	0.0317
Neuronal System (R-HSA-112316)	402	7	0.84	+	8.34	1.99e-05	0.0496
*41 uniquely mapped IDs + multiple mapping information (single uploaded ID mapped to multiple genes: GRIN1, CHD2)
Column legend:
1) the name of the annotation data category
2) the number of genes in the reference list that map to this particular annotation data category
3) the number of genes in the uploaded list that map to this annotation data category
4) the expected value which is the number of genes that would be expected in the list for this category, based on the reference list
5) the Fold Enrichment of the genes observed in the uploaded list over the expected (number in the list divided by the expected number). If it is greater than 1, it indicates that the category is overrepresented in the experiment. Conversely, the category is underrepresented if it is less than 1.
6) a plus (+) sign indicates over-representation of this category in the experiment: more genes are observed than expected based on the reference list (for this category, the number of genes in the list is greater than the expected value). Conversely, a negative sign (-) indicates under-representation.
7) the raw p-value as determined by Fisher’s exact test or Binomial statistic. This is the probability that the number of genes you observed in this category occurred by chance (randomly), as determined by your reference list.
8) the False Discovery Rate (FDR) as calculated by the Benjamini-Hochberg procedure. By default a critical value of 0.05 is used to filter results, so all results shown are valid for an overall FDR<0.05 even if the FDR for an individual comparison is greater than that value. This value is output when the Fisher’s exact test option is selected
* Only results for FDR P<0.05 are displayed
Available on: http://pantherdb.org/tips/tips_overrep.jsp
