# Supplementary material for: Exome sequencing improves the molecular diagnostics of paediatric unexplained neurodevelopmental disorders
Source: Orphanet J Rare Dis. 2024 Feb 6;19:41. doi: 10.1186/s13023-024-03056-6 (PMC10845791; doi:10.1186/s13023-024-03056-6)
Supplement: Supplementary file 5 — Additional file 5: Molecular characterization of causative variants and variants with borderline classification of pathogenicity. [file 13023_2024_3056_MOESM5_ESM.xlsx]

## Sheet: All variants
Additional File 5: Molecular characterization of causative variants and variants with borderline classification of pathogenicity
Pathogenic and likely pathogenic variants
a) Autosomal gene variants
index case	gene	gene MIM number (*)	locus	HGVSc	HGVSp	origin	variation ID/PMID/novel	LOVD DB-ID	index case's phenotype	phenotype MIM number (#)	phenotype MIM (inheritance)
3-P1	GNAI1	139310	7q21.11	NC_000007.14(NM_002069.6):c.815A>G	NP_002060.4:p.(Asp272Gly)	de novo	novel	GNAI1_000005	severe ID, developmental dysphasia, speech delay, cerebral palsy	619854	DD, seizures, hypotonia (AD)
3-P2	GNAI1	139310	7q21.11	NC_000007.14(NM_002069.6):c.815A>G	NP_002060.4:p.(Asp272Gly)	de novo	novel	GNAI1_000005	severe ID, developmental dysphasia, speech disorder, cerebral palsy	619854	DD, seizures, hypotonia (AD)
4-P	KDM1A	609132	1p36.12	NC_000001.11(NM_001009999.3):c.1413+1G>A	-	de novo	novel	KDM1A_000012	atypical autism, speech delay, focal epilepsy	616728	cleft palate, psychomotor retardation, and distinctive facial features (AD)
12-P1	KMT2E	608444	7q22.3	NC_000007.14(NM_182931.3):c.2077_2093del	NP_891847.1:p.(Ile693TyrfsTer7)	de novo	novel	MLL5_000085	severe ID, autism, behavioural abnormality	618512	O'Donnell-Luria-Rodan syndrome (AD)
12-P2	NSD1	606681	5q35.3	NC_000005.10(NM_022455.5):c.5950C>T	NP_071900.2:p.(Arg1984Ter)	de novo	rs797045057	NSD1_000441	severe ID, cerebral atrophy, suspected Sotos syndrome	117550	Sotos syndrome (AD)
13-P	GRIN1	138249	9q34.3	NC_000009.12(NM_007327.4):c.2479G>A	NP_015566.1:p.(Gly827Arg)	de novo	rs1451230055	GRIN1_000031	severe ID, developmental stagnation, speech delay, hypotonia	614254	neurodevelopmental disorder with or without hyperkinetic movements and seizures (AD,AR)
23-P	MEIS2	601740	15q14	NC_000015.10(NM_170675.5):c.1021C>T	NP_733775.1:p.(Gln341Ter)	de novo	novel	MEIS2_000029	DD, soft cleft palate, ventricular septal defect	600987	cleft palate, cardiac defects, and mental retardation (AD)
27-P	CDK13	603309	7p14.1	NC_000007.14(NM_003718.5):c.2572C>G	NP_003709.3:p.(Leu858Val)	de novo	ClinVar variation ID 1303504	CDK13_000044	NDD, speech disorder, 5th finger clinodactyly	617360	congenital heart defects, dysmorphic facial features, and intellectual developmental disorder (AD)
32-P	DYNC1H1	600112	14q32.31	NC_000014.9(NM_001376.5):c.7059G>C	NP_001367.2:p.(Leu2353Phe)	paternal (mosaic, ~15%)	novel	DYNC1H1_000373	ID, developmental dysphasia, attention-deficit disorder, dyspraxia	614228, 614563, 158600	axonal Charcot-Marie-Tooth disease type 2O (AD), mental retardation-13 (MRD13), lower extremity-predominant spinal muscular atrophy-1 (AD)
33-P	SMARCA2	600014	9p24.3	NC_000009.12(NM_003070.5):c.3673G>A	NP_003061.3:p.(Glu1225Lys)	de novo	novel	SMARCA2_000181	ID, facial abnormalities, 5th finger clnodactyly	619293, 601358	blepharophimosis-impaired intellectual development syndrome (BIS; AD), Nicolaides-Baraitser syndrome (AD)
35-P	RAI1	607642	17p11.2	NC_000017.11(NM_030665.4):c.2526_2545del	NP_109590.3:p.(His843LeufsTer19)	de novo	novel	RAI1_000190	ID, behavioural abnormalities, obesity, visual and hearing defect	182290	Smith-Magenis syndrome (AD)
82-P	RAI1	607642	17p11.2	NC_000017.11(NM_030665.4):c.13C>T	NP_109590.3:p.(Arg5Ter)	de novo	ClinVar variation ID 1679394	RAI1_000191	growth restriction, microcephaly, DD, hearing defect, ichtyosis vulgaris	182290	Smith-Magenis syndrome
37-P	CHD8	610528	14q11.2	NC_000014.9(NM_001170629.2):c.1123_1124del	NP_001164100.1:p.(Leu375ValfsTer45)	de novo	novel	CHD8_000100	ID, DD, tall stature	615032	susceptibility to autism-18 (AD)
39-P	CTNNB1	116806	3p22.1	NC_000003.12(NM_001904.4):c.911dup	NP_001895.1:p.(Leu304PhefsTer15)	paternal (mosaic, ~10%)	novel	CTNNB1_000119	ID, developmental regression, DD	617572, 615075	exudative vitreoretinopathy 7 (AD), neurodevelopmental disorder with spastic diplegia and visual defects (AD)
55-P	DYRK1A	600855	21q22.13	NC_000021.9(NM_001347721.2):c.539dup	NP_001334650.1:p.(Ile181AsnfsTer19)	de novo	novel	DYRK1A_000078	moderate ID	614104	Intellectual developmental disorder (AD)
44-P	BLM	604610	15q26.1	NC_000015.10(NM_000057.4):c.[1642C>T];[2207_2212delinsTAGATTC]	NP_000048.1:p.(Gln548Ter);(Tyr736LeufsTer5)	biparental	rs200389141, rs113993962	BLM_000052, BLM_000072	growth restriction, hypotrophy, facial abnormality	210900	Bloom syndrome (AR)
59-P	NALCN	611549	13q32.3q33.1	NC_000013.11(NM_052867.4):c.[4073G>A];[2524C>T]	NP_443099.1:p.(Gly1358Asp);(Arg842Ter)	biparental	novel; rs779930597	NALCN_000071, NALCN_000019	severe ID, DD	615419	Infantile hypotonia with psychomotor retardation and characteristic facies (AR)
6-P	SHANK3	606230	22q13.33	NC_000022.11(NM_001372044.2):c.3610_3611del	NP_001358973.1:p.(Leu1204ValfsTer153)	de novo	rs1555910143	SHANK3_000245	moderate ID, autism, speech delay, motor delay, facial abnormalities	606232	Phelan-McDermid syndrome (AD)
49-P	SHANK3	606230	22q13.33	NC_000022.11(NM_001372044.2):c.2451+1G>A	-	de novo	rs1396379503	SHANK3_000059	moderate ID, autism	606232	Phelan-McDermid syndrome (AD)
67-P	SHANK3	606230	22q13.33	NC_000022.11(NM_001372044.2):c.4835_4839dup	NP_001358973.1:p.(Pro1614AlafsTer14)	de novo	rs1603447373	SHANK3_000244	moderate ID, autism, stereotyped behaviour	606232	Phelan-McDermid syndrome (AD)
66-P	ITPR1	147265	3p26.1	NC_000003.12(NM_001378452.1):c.4205C>G	NP_001365381.1:p.(Thr1402Arg)	de novo	novel	ITPR1_000165	ID, facial abnormalities, gait abnormality	206700, 606658, 117360	Gillespie syndrome (AD, AR), spinocerebellar ataxia 15 (AD), congenital nonprogressive spinocerebellar ataxia 29 (AD)
68-P	GCH1	600225	14q22.2	NC_000014.9(NM_000161.3):c.724G>T	NP_000152.1:p.(Glu242Ter)	maternal	PMID: 28851938	GCH1_000037	DD, progressive hypotonia	128230	DOPA-responsive dystonia with or without hyperphenylalaninemia (AD, AR)
65-P*	TCOF1	606847	5q32q33.1	NC_000005.10(NM_001371623.1):c.4221dup	NP_001358552.1:p.(Ser1408ValfsTer23)	de novo (assumed; paternal sample not available)	rs1561540623	TCOF1_000060	severe ID, spastic quadruplegia, epilepsy, facial abnormalities	154500	Treacher-Collins syndrome
	CPA6	609562	8q13.2	NC_000008.11(NM_020361.5):c.117-2A>G	-	not assessed (paternal sample not available)	novel	CPA6_000070	severe ID, spastic quadruplegia, epilepsy, facial abnormalities	614417, 614418	familial temporal lobe epilepsy 5 (AD, AR), familial febrile seizures 11 (AR)
69-P	GABRB2	600232	5q34	NC_000005.10(NM_001371727.1):c.869C>T	NP_001358656.1:p.(Thr290Ile)	maternal	novel	GABRB2_000013	ID, speech delay, hyperactivity, EEG abnormality	617829	developmental and epileptic encephalopathy 92 (AD)
70-P	CUX2	610648	12q24.11q24.12	NC_000012.12(NM_015267.4):c.3065C>A	NP_056082.2:p.(Ser1022Ter)	maternal	novel	CUX2_000034	mild ID, autism, speech delay, hyperactivity	618141	developmental and epileptic encephalopathy 67 (AD)
71-P	PBX1	176310	1q23.3	NC_000001.11(NM_002585.4):c.649C>T	NP_002576.1:p.(Gln217Ter)	maternal	novel	PBX1_000017	ID, autism, outer ear abnormality	617641	congenital anomalies of kidney and urinary tract syndrome with or without hearing loss, abnormal ears, or DD (AD)
72-P	CHD7	608892	8q12.2	NC_000008.11(NM_017780.4):c.2839C>T	NP_060250.2:p.(Arg947Ter)	de novo	rs200220845	CHD7_000139	ID, cleft palate, cleft lip, visual defect	214800, 612370	CHARGE syndrome (AD)
77-P	IRF2BPL	611720	14q24.3	NC_000014.9(NM_024496.4):c.508del	NP_078772.1:p.(Arg170AlafsTer9)	de novo	novel	IRF2BPL_000073	atypical autism, gait abnormality	618088	neurodevelopmental disorder with regression, abnormal movements, loss of speech, and seizures
83-P*	CACNA1C	114205	12p13.33	NC_000012.12(NM_000719.7):c.4623+1G>A	-	maternal	novel	CACNA1C_000324	moderate ID	620029	neurodevelopmental disorder with hypotonia, language delay, and skeletal defects with or without seizures
	NFIB	600728	9p23p22.3	NC_000009.12(NM_001190737.2):c.662C>G	NP_001177666.1:p.(Ser221Ter)	paternal	novel	NFIB_000025	moderate ID	618286	acquired macrocephaly with impaired intellectual development
85-P	BCL11B	606558	14q32.2	NC_000014.9(NM_138576.4):c.2037del	NP_612808.1:p.(Leu681SerfsTer42)	de novo	novel	BCL11B_000039	ID, DD, facial abnormalities, cleft palate	618092	intellectual developmental disorder with dysmorphic facies, speech delay, and T-cell abnormalities
58-P2*	CACNA1A	601011	19p13.13.	NC_000019.10(NM_001127222.2):c.3411dup	NP_001120694.1:p.(Lys1138GlnfsTer6)	paternal	rs746790849	CACNA1A_000486	ID, hypotonia	108500	episodic ataxia type 2 (AD)
75-P*	KCNC3	176264	19q13.33	NC_000019.10(NM_004977.3):c.1223A>G	NP_004968.2:p.(Asp408Gly)	maternal	rs2037067131	KCNC3_000052	ID, DD, microcephaly, growth restriction	605259	Spinocerebellar ataxia 13
78-P	CHD2	602119	15q26.1	NC_000015.10(NM_001271.4):c.3787dup	NP_001262.3:p.(Val1263GlyfsTer4)	de novo	rs869312877	CHD2_000212	ID, ADHD, epilepsy, polysyndactyly, facial abnormalities	615369	Developmental and epileptic encephalopathy 94
b) X-linked variants
index case	gene	gene MIM number (*)	locus	HGVSc	HGVSp	origin	variation ID/PMID/novel	LOVD DB-ID	index case's phenotype	phenotype MIM number (#)	phenotype MIM (inheritance)
8-P	EDA	300451	Xq13.1	NC_000023.11(NM_001399.5):c.557G>A	NP_001390.1:p.(Gly186Asp)	maternal	novel	EDA_000185	anhidrotic ectodermal dysplasia, speech disorder, autistic features	305100, 313500	X-linked hypohidrotic ectodermal dysplasia 1 (XLR), X-linked selective tooth agenesis-1 (XLD)
41-P	OPHN1	300127	Xq12	NC_000023.11(NM_002547.3):c.835del	NP_002538.1:p.(Ala279LeufsTer2)	maternal	novel	OPHN1_000111	ID, metabolic disorder, hypotonia	300486	Billuart-type X-linked syndromic intellectual developmental disorder (XLR)
46-P	MECP2	300005	Xq28	NC_000023.11(NM_001110792.2):c.792_795del	NP_001104262.1:p.(Arg265SerfsTer35)	de novo	rs267608523	MECP2_000331	ID, DD	312750	Rett syndrome (XLD)
57-P	SLC16A2	300095	Xq13.2	NC_000023.11(NM_006517.5):c.511C>T	NP_006508.2:p.(Arg171Ter)	maternal	rs1930398120	SLC16A2_000074	ID, epilepsy	300523	Allan-Hernon-Dudley syndrome (XLR)
58-P1*	PTCHD1	300828	Xp22.11	NC_000023.11(NM_173495.3):c.1765G>T	NP_775766.2p.(Glu589Ter)	maternal	novel	PTCHD1_000063	moderate ID, global DD	300830	X-linked susceptibility to autism (XLR)
58-P2*	PTCHD1	300828	Xp22.11	NC_000023.11(NM_173495.3):c.1765G>T	NP_775766.2:p.(Glu589Ter)	maternal	novel	PTCHD1_000063	ID, hypotonia	300830	X-linked susceptibility to autism (XLR)
75-P*	MED12	300188	Xq13.1	NC_000023.11(NM_005120.3):c.2735C>T	NP_005111.2:p.(Ser912Leu)	de novo	LOVD MED12_000152	MED12_000152	ID, DD, microcephaly, growth restriction	305450	FG1 syndrome (Opitz-Kaveggia syndrome) (XLR)
c) Intragenic pathogenic copy-number variations
index case	gene	gene MIM number (*)	locus	HGVS/ISCN	HGVSp	origin	variation ID/PMID/novel	LOVD DB-ID	index case's phenotype	phenotype MIM number (#)	phenotype MIM (inheritance)
43-P1	GRIN2A	138253	16p13.2	NC_000016.10:g.(?_10179993)_(10180416_?)del	-	paternal	novel	-	ID, epilepsy, visual defect, cleft palate	245570	focal epilepsy and speech disorder with or without mental retardation (AD)
43-P2	GRIN2A	138253	16p13.2	NC_000016.10:g.(?_10179993)_(10180416_?)del	-	paternal	novel	-	ID, epilepsy, speech disorder, hyperactivity	245570	focal epilepsy and speech disorder with or without mental retardation (AD)
56-P	ZC4H2	300897	Xq11.2	NC_000023.11:g.(?_64917744)_(64920273_?)del	-	de novo	novel	-	ID, DD, short stature	301041	female-restricted Wieacker-Wolff syndrome
d) Mitochondrial pathogenic variants
index case	gene	gene MIM number (*)	locus	HGVS	HGVSp	origin	variation ID/PMID/novel	LOVD DB-ID	index case's phenotype	phenotype MIM number (#)	phenotype MIM (inheritance)
64-P	MT-ATP6	516060	mtDNA	NC_012920.1:m.8993T>C	YP_003024031.1:p.(Leu156Pro)	de novo	rs199476133	MT-ATP6_000015	DD, brain abnormality, Dandy-Walker malformation, visual defect, orthopaedic abnormality	500015	mitochondrial complex V (ATP synthase) deficiency, mitochondrial type 1
74-P	MT-CO3	516050	mtDNA	NC_012920.1:m.9478del	YP_003024032.1:p. p.(Phe93SerfsTer14)	de novo	rs1603222330	MT-CO3_000003	ID, autism	-	mitochondrial complex IV deficiency, isolated cytochrome C oxidase deificiency
74-P2	MT-CO3	516050	mtDNA	NC_012920.1:m.9478del	YP_003024032.1:p. p.(Phe93SerfsTer14)	de novo	rs1603222330	MT-CO3_000003	ID, autism	-	mitochondrial complex IV deficiency, isolated cytochrome C oxidase deificiency
Variants of borderline classification of pathogenicity (VUS-LP)
index case	gene	gene MIM number (*)	locus	HGVSc	HGVSp	origin	variation ID/PMID/novel	LOVD DB-ID	index case's phenotype	phenotype MIM number (#)	phenotype MIM (inheritance)
5-P	HUWE1	300697	Xp11.22	NC_000023.11(NM_031407.7):c.11832C>G	NP_113584.3:p.(Ile3944Met)	de novo	novel	HUWE1_000195	DD, facial abnormalities, short stature	309590	Turner type of X-linked syndromic intellectual developmental disorder (XL)
26-P	KDM3B	609373	5q31.2	NC_000005.10(NM_016604.4):c.370C>A	NP_057688.3:p.(Pro124Thr)	de novo	novel	KDM3B_000019	ID, autism, hypotonia, gait abnormality	618846	Diets-Jongmans syndrome (AD)
30-P	CREBBP	600140	16p13.3	NC_000016.10(NM_004380.3):c.5131A>G	NP_004371.2:p.(Lys1711Glu)	paternal	novel	CREBBP_000415	autism, hyperactivity, motor delay, aggressive behaviour, facial abnormality	618332	Menke-Hennekam syndrome 1
63-P	GRIN3B	606651	19p13.3	NC_000019.10(NM_138690.3):c.931C>T	NP_619635.1:p.(Gln311Ter)	de novo	novel	GRIN3B_000034	ID, macrocephaly, facial abnormality	-	not reported
25-P*	ZGRF1 (C4orf21)	HGNC:25654ⴕ	4q25	NC_000004.12(NM_018392.5):c.4087G>A;142C>A	NP_060862.3:p.(Glu1363Lys;Leu48Met)	paternal	rs76187047; rs61745597	C4orf21_000014, C4orf21_000015	ID, autism	-	speech language disorder-1 (AD)
47-P*	TAOK1	610266	17q11.2	NC_000017.11(NM_020791.4):c.593A>C	NP_065842.1:p.(Asp198Ala)	paternal	novel	TAOK1_000015	ID, autism	619575	DD with or without intellectual impairment or behavioral abnormalities (AD)
54-P	PGK1	311800	Xq21.1	NC_000023.11(NM_000291.4):c.392A>G	NP_000282.1:p.(Lys131Arg)	maternal	LOVD PGK1_000034	PGK1_000034	tremor, neurological abnormality	300653	Phosphoglycerate kinase 1 deficiency (XLR)
58-P1*	PIK3R1	171833	5q13.1	NC_000005.10(NM_181523.3):c.1693A>G	NP_852664.1:p.(Ser565Gly)	de novo	novel	PIK3R1_000071	moderate ID, global DD	269880	SHORT syndrome (AD)
73-P	ASAP1	605953	8q24.21q24.22	NC_000008.11(NM_018482.4):c.1867C>T	NP_060952.2:p.(Leu623Phe)	de novo	novel	ASAP1_000004	autism, absent speech, behavioural abnormalities, aggressive behaviour	-	not reported
Legend:
Index case*	patient with ≥ 2 causative (P or LP) hits (sequence variants, copy-number variations)
HGNC:IDⴕ	A record in the HUGO Gene Nomenclature Committee database
HGVS	Human Genome Variation Society
HGVSc	the HGVS coding sequence name
HGVSp	the HGVS protein sequence name
LOVD	Leiden Open Variation Database (v3.0)
MIM	Mendelian Inheritan in Man
PMID	PubMed Identifier
ID	intellectual disability
DD	developmental delay
BD-ID	LOVD ID for a variant uploated in the LOVD
VUS	variant of unclear significance
LP	likely pathogenic

## Sheet: Missense
Missense variants
Causative (P and LP) variants
index case	gene	HGVSc	HGVSp	gnomAD NFE_AF	rsID	ACMG criteria	ACMG classification	M-CAP_pred	M-CAP_score	MutationTaster_pred	MutationTaster_score	MT_2021_TreeVote del | benign	SIFT_pred	SIFT_score	Provean_pred	Provean_score	PolyPhen	PolyPhen_Score	PolyPhen2_HDIV_pred	PolyPhen2_HDIV_score	PolyPhen2_HVAR_pred	PolyPhen2_HVAR_score	CADD_phred
8-P	EDA	NC_000023.11(NM_001399.5):c.557G>A	NP_001390.1:p.Gly186Asp	n/a	novel	PM2, PM1, PP3, PP4	LP	D	0.944	deleterious	0.999999	53|47	D	0	D	-3.44	probably_damaging	0.999	D	1	D	0.999	25.6
3-P1 (2x)	GNAI1	NC_000007.14(NM_002069.6):c.815A>G	NP_002060.4:p.Asp272Gly	n/a	novel	PS2, PM1, PM2, PP2, PP3	P	D	0.725	deleterious	1	98|2	D	0	D	-6.47	probably_damaging	1	D	1	D	1	32
13-P	GRIN1	NC_000009.12(NM_007327.4):c.2479G>A	NP_015566.1:p.Gly827Arg	8.84 x 10-6	rs1451230055	PS1, PS2, PM2, PP3, PP5	P	D	0.377	deleterious	1	100|0	D	0.001	D	-7.3	probably_damaging	0.921	D	0.999	D	0.882	30
27-P	CDK13	NC_000007.14(NM_003718.5):c.2572C>G	NP_003709.3:p.Leu858Val	n/a	ClinVar Variation ID 1303504	PS2, PM1, PM2, PP3	LP	D	0.064	deleterious	1	71|29	D	0.001	D	-2.95	probably_damaging	0.998	D	1	D	0.997	24.9
32-P	DYNC1H1	NC_000014.9(NM_001376.5):c.7059G>C	NP_001367.2:p.Leu2353Phe	n/a	novel	PM1, PM2, PP1, PP3	LP	D	0.373	deleterious	1	84|16	D	0.002	D	-3.88	probably_damaging	0.996	D	1	D	0.993	24.1
33-P	SMARCA2	NC_000009.12(NM_003070.5):c.3673G>A	NP_003061.3:p.Glu1225Lys	n/a	novel	PS2, PM1, PM2	LP	D	0.077	deleterious	1	57|43	T	0.065	N	-2.3	probably_damaging	0.98	D	0.991	D	0.951	26.9
59-P	NALCN	NC_000013.11(NM_052867.4):c.4073G>A	NP_443099.1:p.Gly1358Asp	n/a	novel	PM2, PP2, PP3	LP	D	0.543	deleterious	1	94|6	D	0	D	-5.49	probably_damaging	0.999	D	1	D	0.999	28.8
66-P	ITPR1	NC_000003.12(NM_001378452.1):c.4205C>G	NP_001365381.1:p.(Thr1402Arg)	n/a	novel	PS2, PM2, PP2, PP3	LP	D	0.565	deleterious	1	91|9	D	0	D	-5.8	probably_damaging	0.999	D	1	D	0.999	26.6
69-P	GABRB2	NC_000005.10(NM_001371727.1):c.869C>T	NP_001358656.1:p.(Thr290Ile)	n/a	novel	PM1, PM2, PP1, PP2, PP3	LP	D	0.029	deleterious	1	90|10	D	0	D	-5.19	possibly_damaging	0.874	P	0.887	D	0.874	26.7
75-P	MED12	NC_000023.11(NM_005120.3):c.2735C>T	NP_005111.2:p.(Ser912Leu)	n/a	LOVD Variant #0000577199	PM2, PP2, PP3, PS2	LP	D	0.699	deleterious	1	57|43	D	0	D	-4.96	possibly_damaging	0.906	D	0.964	B	0.423	26.7
75-P	KCNC3	NC_000019.10(NM_004977.3):c.1223A>G	NP_004968.2:p.(Asp408Gly)	n/a	rs2037067131	PM2, PP3, PP5	LP	D	0.772	deleterious	1	12|88	D	0	D	-6.03	probably_damaging	1	D	0.997	D	0.988	29
Variants of borderline classification of pathogenicity (VUS/LP)
index case	gene	HGVSc	HGVSp	gnomAD NFE_AF	rsID	ACMG criteria	ACMG classification	M-CAP_pred	M-CAP_score	MutationTaster_pred	MutationTaster_score	MT_TreeVote del | benign	SIFT_pred	SIFT_score	Provean_pred	Provean_score	PolyPhen	PolyPhen_Score	PolyPhen2_HDIV_pred	PolyPhen2_HDIV_score	PolyPhen2_HVAR_pred	PolyPhen2_HVAR_score	CADD_phred
5-P	HUWE1	NC_000023.11(NM_031407.7):c.11832C>G	NP_113584.3:p.Ile3944Met	n/a	novel	PS2, PM2, BP4	VUS-LP	D	0.526	benign	n/a	35|65	T	0.051	N	-0.91	probably_damaging	0.924	D	0.98	D	0.924	22,8
25-P	ZGRF1	NC_000004.12(NM_018392.5):c.4087G>A	NP_060862.3:p.Glu1363Lys	8.75 x 10-3	rs76187047	PP3, PP5, BS1, BS4	B	n/a	n/a	deleterious	0.994	6|94	D	0.028	N	-1.81	benign	0.3	possibly D	0.607	B	0.3	24.4
		NC_000004.12(NM_018392.5):c.142C>A	NP_060862.3:p.Leu48Met	8.44 x 10-3	rs61745597	PP5, BS1, BS4, BP4	B	n/a	n/a	deleterious	1	2|98	D	0.01	N	-0.6	benign	0.049	B	0.021	B	0.049	9.336
26-P	KDM3B	NC_000005.10(NM_016604.4):c.370C>A	NP_057688.3:p.Pro124Thr	n/a	novel	PS2, PM2, PP3	LP	T	0.024	benign	n/a	19|81	D	0.015	N	-1.63	probably_damaging	0.994	D	1	D	0.994	24,2
58-P1	PIK3R1	NC_000005.10(NM_181523.3):c.1693A>G	NP_852664.1:p.(Ser565Gly)	n/a	novel	PS2, PM1, PM2	LP	T	0.025	deleterious	1	97|3	D	0.01	N	-2.21	probably_damaging	0.933	D	0.999	D	0.947	27.9
30-P	CREBBP	NC_000016.10(NM_004380.3):c.5131A>G	NP_004371.2:p.(Lys1711Glu)	n/a	novel	PM1, PM2, PP2, PP3	LP	D	0.106	deleterious	1	64|36	D	0.01	D	-3.92	possibly_damaging	0.67	D	0.978	D	0.67	27
47-P	TAOK1	NC_000017.11(NM_020791.4):c.593A>C	NP_065842.1:p.(Asp198Ala)	n/a	novel	PM2, PP2, PP3	VUS-LP	D	0.267	deleterious	1	81|19	D	0	D	-7.38	probably_damaging	0.999	D	1	D	0.998	29
54-P	PGK1	NC_000023.11(NM_000291.4):c.392A>G	NP_000282.1:p.Lys131Arg	n/a	LOVD Variant #0000682667	PM2, PP3	VUS-LP	D	0.597	benign	n/a	41|59	D	0.027	D	-2.59	probably_damaging	0.98	D	0.998	D	0.969	27.2
73-P	ASAP1	NC_000008.11(NM_018482.4):c.1867C>T	NP_060952.2:p.(Leu623Phe)	n/a	novel	PM2, PP2, PS2	LP	D	0.098	deleterious	0.999	66|34	D	0	D	-3.7	possibly_damaging	0.812	D	0.998	D	0.915	27.9
Legend:
gnomAD NFE_AF	gnomAD non-Finnish European allele frequency
HGVS	Human Genome Variation Society
HGVSc	the HGVS coding sequence name
HGVSp	the HGVS protein sequence name
ACMG	American College of Medical Genetics and Genomics
M-CAP	Mendelian Clinically Applicable Pathogenicity (prediction with 95% sensitivity)
SIFT	Sorting Intolerant from Tolerant
CADD	Combined Annotation Dependent Depletion
D	damaging
T	tolerated
N	neutral
PM	Pathogenic Moderate
PP	Pathogenic suPporting
PS	Pathogenic Strong
BP	Benign suPporting

## Sheet: Truncating
Protein-truncating causative variants
index case	gene	HGVSc	HGVSp	gnomAD NFE_AF	rsID	ACMG	ACMG	MT_2021	MT_NMD prediction	MT_TreeVote	NMDEsc	NMDetective_A	NMDetective_B	MT_permalink
6-P	SHANK3	NC_000022.11(NM_001372044.2):c.3610_3611del	NP_001358973.1:p.(Leu1204ValfsTer153)	n/a	rs1555910143	PP5, PVS1, PM2	P	deleterious	NMD	197|3	NMD+	n/a	n/a	https://www.genecascade.org/MT2021/MutationTaster102.cgi?gene=SHANK3&sequence_type=CDS&transcript_stable_id_text=ENST00000414786&sequence_snippet=GGACCC[CT/-]GTTTGT&transcript_stable_id_radio=ENST00000414786
67-P	SHANK3	NC_000022.11(NM_001372044.2):c.4835_4839dup	NP_001358973.1:p.(Pro1614AlafsTer14)	n/a	rs1603447373	PVS1, PS2, PM2	P	deleterious	NMD	198|2	NMD-	n/a	n/a	https://www.genecascade.org/MT2021/MutationTaster102.cgi?bases_inserted=GCAGC&gene=SHANK3&transcript_stable_id_text=ENST00000414786&end_insdel=4638&sequence_type=CDS&start_insdel=4634&transcript_stable_id_radio=ENST00000414786
12-P1	KMT2E	NC_000007.14(NM_182931.3):c.2077_2093del	NP_891847.1:p.(Ile693TyrfsTer7)	n/a	novel	PVS1, PS2, PM2	P	deleterious	NMD	199|1	NMD+	n/a	n/a	https://www.genecascade.org/MT2021/MutationTaster102.cgi?gene=KMT2E&sequence_type=CDS&transcript_stable_id_text=ENST00000334877&sequence_snippet=AAAATGAT[ATTGAAAATACTGTACT/-]TACAA&transcript_stable_id_radio=ENST00000334877
12-P2	NSD1	NC_000005.10(NM_022455.5):c.5950C>T	NP_071900.2:p.(Arg1984Ter)	n/a	rs797045057	PVS1, PP5, PM2	P	deleterious	NMD	200|0	n/a	NMD (0.6)	NMD (0.65)	https://www.genecascade.org/MT2021/MutationTaster102.cgi?gene=NSD1&position_be=5950&sequence_type=CDS&transcript_stable_id_text=ENST00000439151&new_base=T&transcript_stable_id_radio=ENST00000439151
23-P	MEIS2	NC_000015.10(NM_170675.5):c.1021C>T	NP_733775.1:p.(Gln341Ter)	n/a	novel	PVS1, PM2	P	deleterious	NMD	186|14	n/a	NMD (0.57)	NMD (0.65)	https://www.genecascade.org/MT2021/MutationTaster102.cgi?gene=MEIS2&position_be=1021&sequence_type=CDS&transcript_stable_id_text=ENST00000382766&new_base=T&transcript_stable_id_radio=ENST00000382766
35-P	RAI1	NC_000017.11(NM_030665.4):c.2526_2545del	NP_109590.3:p.(His843LeufsTer19)	n/a	novel	PVS1, PM2	LP	deleterious	NMD	193|7	NMD+	n/a	n/a	https://www.genecascade.org/MT2021/MutationTaster102.cgi?gene=RAI1&sequence_type=CDS&transcript_stable_id_text=ENST00000353383&sequence_snippet=CAGCCG[GCACTGCTGTTCCACCGCCG/-]ACTTCGGGG&transcript_stable_id_radio=ENST00000353383
37-P	CHD8	NC_000014.9(NM_001170629.2):c.1123_1124del	NP_001164100.1:p.(Leu375ValfsTer45)	n/a	novel	PVS1, PM2	LP	deleterious	NMD	192|8	NMD+	n/a	n/a	https://www.genecascade.org/MT2021/MutationTaster102.cgi?gene=CHD8&sequence_type=CDS&start_insdel=1122&transcript_stable_id_text=ENST00000399982&end_insdel=1125&transcript_stable_id_radio=ENST00000399982
39-P	CTNNB1	NC_000003.12(NM_001904.4):c.911dup	NP_001895.1:p.(Leu304PhefsTer15)	n/a	novel	PVS1, PM2	P	deleterious	NMD	199|1	NMD+	n/a	n/a	https://www.genecascade.org/MT2021/MutationTaster102.cgi?gene=CTNNB1&sequence_type=CDS&start_insdel=911&transcript_stable_id_text=ENST00000349496&end_insdel=912&bases_inserted=T&transcript_stable_id_radio=ENST00000349496
44-P	BLM	NC_000015.10(NM_000057.4):c.1642C>T	NP_000048.1:p.(Gln548Ter)	2.87 x 10-4	rs200389141	PVS1, PP5, PS3, PM2, BP6	P	deleterious	NMD	200|0	n/a	int NMD (0.46)	int NMD (0.41)	https://www.genecascade.org/MT2021/MutationTaster102.cgi?gene=BLM&position_be=1642&sequence_type=CDS&transcript_stable_id_text=ENST00000355112&new_base=T&transcript_stable_id_radio=ENST00000355112
44-P	BLM	NC_000015.10(NM_000057.4):c.2207_2212delinsTAGATTC	NP_000048.1:p.(Tyr736LeufsTer5)	n/a	rs113993962	PVS1, PM2, PP5, PS3	P	deleterious	NMD	200|0	NMD+	n/a	n/a	https://www.genecascade.org/MT2021/MutationTaster102.cgi?gene=BLM&sequence_type=CDS&transcript_stable_id_text=ENST00000355112&sequence_snippet=GCTACAT[ATCTGA/TAGATTC]CAGGTGAT&transcript_stable_id_radio=ENST00000355112
41-P	OPHN1	NC_000023.11(NM_002547.3):c.835del	NP_002538.1:p.(Ala279LeufsTer2)	n/a	novel	PVS1, PM2	LP	deleterious	NMD	199|1	NMD+	n/a	n/a	https://www.genecascade.org/MT2021/MutationTaster102.cgi?gene=OPHN1&sequence_type=CDS&start_insdel=834&transcript_stable_id_text=ENST00000355520&end_insdel=836&transcript_stable_id_radio=ENST00000355520
46-P	MECP2	NC_000023.11(NM_001110792.2):c.792_795del	NP_001104262.1:p.(Arg265SerfsTer35)	n/a	rs267608523	PVS1, PM2, PP5	P	deleterious	might cause NMD	199|1	NMD-	n/a	n/a	https://www.genecascade.org/MT2021/MutationTaster102.cgi?gene=mecp2&sequence_type=CDS&start_insdel=791&transcript_stable_id_text=ENST00000453960&end_insdel=796&transcript_stable_id_radio=ENST00000453960
55-P	DYRK1A	NC_000021.9(NM_001347721.2):c.539dup	NP_001334650.1:p.(Ile181AsnfsTer19)	n/a	novel	PVS1, PS2, PM2	P	deleterious	NMD	198|2	NMD+	n/a	n/a	https://www.genecascade.org/MT2021/MutationTaster102.cgi?gene=DYRK1A&transcript_stable_id_radio=ENST00000339659&bases_inserted=T&end_insdel=540&sequence_type=CDS&transcript_stable_id_text=ENST00000339659&start_insdel=539
59-P	NALCN	NC_000013.11(NM_052867.4):c.2524C>T	NP_443099.1:p.(Arg842Ter)	1.76 x 10-5	rs779930597	PVS1, PM2, PP5	P	deleterious	NMD	196|4	n/a	NMD (0.59)	NMD (0.65)	https://www.genecascade.org/MT2021/MutationTaster102.cgi?position_be=2524&gene=NALCN&transcript_stable_id_text=ENST00000251127&sequence_type=CDS&new_base=T
68-P	GCH1	NC_000014.9(NM_000161.3):c.724G>T	NP_000152.1:p.(Glu242Ter)	n/a	PMID: 28851938	PVS1, PM2	LP	deleterious	might cause NMD	199|1	n/a	no NMD (0.13)	no NMD (0)	https://www.genecascade.org/MT2021/MutationTaster102.cgi?position_be=724&gene=GCH1&transcript_stable_id_text=ENST00000491895&sequence_type=CDS&transcript_stable_id_radio=ENST00000491895&new_base=T
65-P	TCOF1	NC_000005.10(NM_001371623.1):c.4221dup	NP_001358552.1:p.(Ser1408ValfsTer23)	n/a	rs1561540623	PVS1, PM2, PP5	P	deleterious	NMD	193|7	NMD+	n/a	n/a	https://www.genecascade.org/MT2021/MutationTaster102.cgi?bases_inserted=G&gene=TCOF1&transcript_stable_id_text=ENST00000377797&end_insdel=4220&sequence_type=CDS&start_insdel=4219&transcript_stable_id_radio=ENST00000377797
57-P	SLC16A2	NC_000023.11(NM_006517.5):c.511C>T	NP_006508.2:p.(Arg171Ter)	n/a	rs1930398120	PVS1, PM2, PP5	P	deleterious	NMD	196|4	n/a	NMD (0.62)	NMD (0.65)	https://www.genecascade.org/MT2021/MutationTaster102.cgi?position_be=511&gene=SLC16A2&transcript_stable_id_text=ENST00000587091&sequence_type=CDS&new_base=T&transcript_stable_id_radio=ENST00000587091
58-P	PTCHD1 (2x)	NC_000023.11(NM_173495.3):c.1765G>T	NP_775766.2p.(Glu589Ter)	n/a	novel	PVS1, PM2, PP5	LP	deleterious	might cause NMD	185|15	n/a	no NMD (0.01)	no NMD (0.01)	https://www.genecascade.org/MT2021/MutationTaster102.cgi?position_be=1765&gene=PTCHD1&transcript_stable_id_text=ENST00000379361&sequence_type=CDS&new_base=T&transcript_stable_id_radio=ENST00000379361
58-P2	CACNA1A	NC_000019.10(NM_001127222.2):c.3411dup	NP_001120694.1:p.(Lys1138GlnfsTer6)	1.14 x 10-4	rs746790849	PVS1, PM2, PP5	P	deleterious	NMD	200|0	NMD+	n/a	n/a	https://www.genecascade.org/MT2021/MutationTaster102.cgi?bases_inserted=C&gene=CACNA1A&transcript_stable_id_text=ENST00000360228&end_insdel=3412&sequence_type=CDS&start_insdel=3411&transcript_stable_id_radio=ENST00000360228
70-P	CUX2	NC_000012.12(NM_015267.4):c.3065C>A	NP_056082.2:p.(Ser1022Ter)	n/a	novel	PVS1, PM2, PP1	LP	deleterious	NMD	196|4	n/a	NMD (0.58)	NMD (0.65)	https://www.genecascade.org/MT2021/MutationTaster102.cgi?sequence_type=CDS&transcript_stable_id_radio=ENST00000261726&position_be=3065&transcript_stable_id_text=ENST00000261726&gene=CUX2&new_base=A
71-P	PBX1	NC_000001.11(NM_002585.4):c.649C>T	NP_002576.1:p.[(Gln217Ter)	n/a	novel	PVS1, PM2, PP1	LP	deleterious	NMD	200|0	n/a	NMD (0.63)	NMD (0.65)	https://www.genecascade.org/MT2021/MutationTaster102.cgi?sequence_type=CDS&transcript_stable_id_radio=ENST00000420696&position_be=649&transcript_stable_id_text=ENST00000420696&gene=PBX1&new_base=T
72-P	CHD7	NC_000008.11(NM_017780.4):c.2839C>T	NP_060250.2:p.(Arg947Ter)	n/a	rs200220845	PVS1, PM2, PP5	P	deleterious	NMD	200|0	n/a	NMD (0.53)	NMD (0.65)	https://www.genecascade.org/MT2021/MutationTaster102.cgi?sequence_type=CDS&transcript_stable_id_radio=ENST00000423902&position_be=2839&transcript_stable_id_text=ENST00000423902&gene=CHD7&new_base=T
77-P	IRF2BPL	NC_000014.9(NM_024496.4):c.508del	NP_078772.1:p.(Arg170AlafsTer9)	n/a	novel	PVS1, PM2	LP	deleterious	might cause NMD	196|4	n/a	n/a	n/a	https://www.genecascade.org/MT2021/MutationTaster102.cgi?transcript_stable_id_radio=ENST00000238647&start_insdel=507&sequence_type=CDS&end_insdel=509&gene=IRF2BPL&transcript_stable_id_text=ENST00000238647
78-P	CHD2	NC_000015.10(NM_001271.4):c.3787dup	NP_001262.3:p.(Val1263GlyfsTer4)	n/a	rs869312877	PVS1, PM2, PP5	P	deleterious	NMD	196|4	NMD+	n/a	n/a	https://www.genecascade.org/MT2021/MutationTaster102.cgi?transcript_stable_id_radio=ENST00000394196&start_insdel=3787&bases_inserted=G&transcript_stable_id_text=ENST00000394196&gene=CHD2&end_insdel=3788&sequence_type=CDS
82-P	RAI1	NC_000017.11(NM_030665.4):c.13C>T	NP_109590.3:p.(Arg5Ter)	n/a	ClinVar Variation ID 1679394	PVS1, PM2, PP5	P	deleterious	NMD	195|5	n/a	no NMD (0.08)	no NMD (0.12)	https://www.genecascade.org/MT2021/MutationTaster102.cgi?new_base=T&transcript_stable_id_radio=ENST00000353383&sequence_type=CDS&position_be=13&gene=RAI1&transcript_stable_id_text=ENST00000353383
83-P	NFIB	NC_000009.12(NM_001190737.2):c.662C>G	NP_001177666.1:p.(Ser221Ter)	n/a	novel	PVS1, PM2	LP	deleterious	NMD	189|11	n/a	NMD (0.61)	NMD (0.65)	https://www.genecascade.org/MT2021/MutationTaster102.cgi?new_base=G&transcript_stable_id_radio=ENST00000380953&sequence_type=CDS&position_be=662&gene=NFIB&transcript_stable_id_text=ENST00000380953
85-P	BCL11B	NC_000014.9(NM_138576.4):c.2037del	NP_612808.1:p.(Leu681SerfsTer42)	n/a	novel	PVS1, PM2	LP	deleterious	frameshift	196|4	NMD-	no NMD (0.12)	no NMD (0)	https://www.genecascade.org/MT2021/MutationTaster102.cgi?new_base=G&transcript_stable_id_radio=ENST00000357195&start_insdel=2036&sequence_type=CDS&end_insdel=2038&transcript_stable_id_text=ENST00000357195&gene=BCL11B
Variants of borderline classification of pathogenicity (VUS/LP)
patient ID	gene	HGVSc	HGVSp	gnomAD NFE_AF	rsID	ACMG	ACMG classification	MT_2021	MT_NMD prediction	MT_TreeVote del | benign	NMDEsc	NMDetective_A	NMDetective_B	MT_permalink
63-P	GRIN3B	NC_000019.10(NM_138690.3):c.931C>T	NP_619635.1:p.(Gln311Ter)	n/a	novel	PS2, PM2	LP	deleterious	NMD	181|19	n/a	int NMD (0.49)	int NMD (0.41)	https://www.genecascade.org/MT2021/MutationTaster102.cgi?position_be=931&gene=grin3b&transcript_stable_id_text=ENST00000234389&sequence_type=CDS&new_base=T&transcript_stable_id_radio=ENST00000234389
Legend:
ACMG	American College of Medical Genetics and Genomics
gnomAD NFE_AF	gnomAD non-Finnish European allele frequency
HGVS	Human Genome Variation Society
HGVSc	the HGVS coding sequence name
HGVSp	the HGVS protein sequence name
PVS	Pathogenic Very Strong
PM	Pathogenic Moderate
PS	Pathogenic Strong
PP	Pathogenic suPporting
MT_2021	Mutation Taster, update 2021
NMD	nonsense-mediated mRNA decay
MT_NMD	nonsense-mediated mRNA decay based on Mutation Taster 2021 (MT 2021)
MT_Tree Vote	decision model between deleterious (del) and benign alteration (MT 2021)
int NMD	intermediate efficiency of NMD

## Sheet: Splice-site
Splice-site variants
index case	gene	HGVSc	gnomAD NFE_AF	rsID	ACMG criteria	ACMG_class	SpliceAI	SpliceAI_score (premRNA position)	CADD_phred	HSF_type	HSF_pred	MT_2021	MT_consequence	MT_permalink
4-P	KDM1A	NC_000001.11(NM_001009999.3):c.1413+1G>A	n/a	novel	PVS1, PM2, PS2, PP3	P	Donor Loss	0.98 (- 1 bp)	34	Broken WT Donor Site	Alteration of the WT Donor site, most probably affecting splicing	deleterious	splice site lost	https://www.genecascade.org/MT2021/MutationTaster102.cgi?gene=KDM1A&sequence_type=gDNA&transcript_stable_id_text=ENST00000400181&transcript_stable_id_radio=ENST00000400181&sequence_snippet=TTAATAAG[G/A]TGAAATTC
49-P	SHANK3	NC_000022.11(NM_001372044.2):c.2451+1G>A	n/a	rs1396379503	PVS1, PM2, PS2, PP5	P	Donor Loss	0.98 (- 1 bp)	33	Broken WT Donor Site	Alteration of the WT Donor site, most probably affecting splicing	deleterious	splice site lost	https://www.genecascade.org/MT2021/MutationTaster102.cgi?gene=SHANK3&sequence_type=gDNA&transcript_stable_id_text=ENST00000414786&sequence_snippet=AGATTAGC[G/A]TAAGGG&transcript_stable_id_radio=ENST00000414786
65-P	CPA6	NC_000008.11(NM_020361.5):c.117-2A>G	n/a	novel	PVS1, PM2	LP	Acceptor Loss	0.98 (- 2 bp)	32	Broken WT Acceptor Site	Alteration of the WT Acceptor site, most probably affecting splicing	deleterious	splice site lost	https://www.genecascade.org/MT2021/MutationTaster102.cgi?alteration_name=8:68536488T%3EC_2_ENST00000518549&bases_inserted=G&transcript_stable_id_text=ENST00000518549&end_insdel=122134&sequence_type=gDNA&start_insdel=122132
										New Donor Splice Site	Activation of a cryptic Donor site. Potential alteration of splicing
83-P	CACNA1C	NC_000012.12(NM_000719.7):c.4623+1G>A	n/a	novel	PVS1, PM2	LP	Donor Loss	0.98 (-1 bp)	35	Broken WT Donor Site	Alteration of the WT Donor site, most probably affecting splicing	deleterious	splice site lost	https://www.genecascade.org/MT2021/MutationTaster102.cgi?sequence_type=gDNA&bases_inserted=A&end_insdel=695999&alteration_name=12:2775949G%3EA_21_ENST00000399655&start_insdel=695997&transcript_stable_id_text=ENST00000399655
Legend:
ACMG	American College of Medical Genetics and Genomics
ACMG_class	classification based on ACMG criteria
CADD	Combined Annotation Dependent Depletion
gnomAD NFE_AF	gnomAD non-Finnish European allele frequency
HGVS	Human Genome Variation Society
HGVSc	the HGVS coding sequence name
HGVSp	the HGVS protein sequence name
HSF	Human Splicing Finder
HSF_type	a type of a splice site alteration based on the Human Splicing Finder
HSF_pred	a predicted result on a splice site alteration based on the Human Splicing Finder
MT	MutationTaster
MT_2021	Mutation Taster, update 2021
SpliceAI	in silico prediction tool based on a deep residual neural network
SpliceAI_score	The score ranging from 0 to 1 can be interpretated as the probability that the variants affects splicing at any position within a window around it (+/- 50bp by default). A score > 0.8 can be considered as high precise.
WT	wild-type
PVS	Pathogenic Very Strong
PM	Pathogenic Moderate
PS	Pathogenic Strong
PP	Pathogenic suPporting
P	Pathogenic
LP	Likely Pathogenic

## Sheet: Multiple hits
The overview of multiple de novo and familial rare variants with variable contribution to phenotype (multiple diagnosis or single diagnosis due to epistatic effects)
index case	combination of causative SNVs/indels/CNVs	origin	novel/rsID (for SNV and indels only), PMID	phenotype (OMIM #)	phenotypic segregation
47-P	NM_020791.4(TAOK1):c.593A>C	pat	novel	developmental delay with or without intellectual impairment or behavioral abnormalities (# 619575) (VUS-LP)	unclear
	22q11.21 dup	mat	-	recurrent 22q11.21 dup (LCR22A-LCR22D)	partial
58-P1	NM_173495.3(PTCHD1):c.1765G>T	mat	novel	X-linked susceptibility to autism 4 (XLR) (# 300830)	yes
	NM_181523.3(PIK3R1):c.1693A>G	dn	novel	PIK3R1-related disoders (AD) (# 616005; # 269880)	no
58-P2	NM_173495.3(PTCHD1):c.1765G>T	mat	novel	X-linked susceptibility to autism 4 (XLR) (# 300830)	yes
	NM_001127222.2(CACNA1A):c.3411dup	mat	rs746790849	episodic ataxia type 2 (AD) (# 108500)	no (late onset)
65-P	NM_001371623.1(TCOF1):c.4221dup	dn (assumed)	rs1561540623	Treacher Collins syndrome 1	yes
	NM_020361.5(CPA6):c.117-2A>G	not assessed	-	familial seizures 11 (AR) (# 614418), familial temporal lobe epilepsy 5 (AD, AR) (# 614417)	possible
69-P	NM_001371727.1(GABRB2):c.869C>T	mat	novel	developmental and epileptic encephalopathy-92 (AD) (# 617829)	yes
	4q27 del	mat	-	non-recurrent CNV (VUS)	unclear
	6q23.3q24.1 dup	pat	-	non-recurrent CNV (VUS)	unclear
	13q21.1 del	pat	-	non-recurrent CNV (VUS)	unclear
72-P	NM_017780.4(CHD7):c.2839C>T	dn	rs200220845	CHARGE syndrome (AD) (# 214800)	yes
	NC_000018.10:g.(32037096_32042293)del	pat	-	HH5 (AD) (# 612370)	unclear
	14q32.31 dup	mat	-	non-recurrent CNV (VUS)	unclear
75-P	NM_005120.3(MED12):c.2735C>T	dn	PMID: 33244165	MED12-related disorders (XLR)	yes
	NM_004977.3(KCNC3):c.1223A>G	mat	rs2037067131	spinocerebellar ataxia 13 (AD) (# 605259)	no (variable onset)
	15q11.2 del	dn	-	de novo recurrent 15q11.2 del (HFLP)	unclear
	19q13.33 dup	mat	-	maternal non-recurrent 19q13.33 dup (VUS-LP)	unclear
83-P	NM_001190737.2(NFIB):c.662C>G	pat	novel	acquired macrocephaly with impaired intellectual development (AD) (# 618286)	yes
	NM_000719.7(CACNA1C):c.4623+1G>A	mat	novel	NEDHLSS (AD) (# 620029)	yes
25-P	NM_018392.5(ZGRF1):c.4087G>A;142C>A	pat	rs76187047; rs61745597 (PMID: 27120335)	childhood apraxia of speech	unclear
	6q26 dup	mat	PMID: 27867343	non-recurrent CNV (VUS)	unclear
	16q22.1q22.2 dup	mat	-	non-recurrent CNV (VUS)	unclear
Legend:
F	female
M	male
SNV	single-nucleotide variant
dn	de novo
mat	maternal
pat	paternal
AD	autosomal dominant
AR	autosomal recessive
XLR	X-linked recessive
LCR	low-copy repeats
VUS	variant of uncertain significance
LP	likely patohogenic
HFLP	high-frequency, low-penetrant
CNV	copy-number variation
del	deletion
dup	duplication
PMID	PubMed Identifier
