# Supplementary material for: Exome sequencing improves the molecular diagnostics of paediatric unexplained neurodevelopmental disorders
Source: Orphanet J Rare Dis. 2024 Feb 6;19:41. doi: 10.1186/s13023-024-03056-6 (PMC10845791; doi:10.1186/s13023-024-03056-6)
Supplement: Supplementary file 9 — Additional file 9: a) Non-polymorphic intragenic CNVs detected by ES, b) Non-polymorphic CNVs initially detected by CMA and then verified by ES. [file 13023_2024_3056_MOESM9_ESM.xlsx]

## Sheet: Additional File 9a
Additional File 9a: Non-polymorphic intragenic CNVs detected by ES
individual ID	chromosome location	del/dup/other	inheritance	ACMG	CNV analysis from ES * (GRCh38/hg38)	CNV length (~kb)	OMIM-morbid genes (ES); UCSC Genome Browser (GRCh38/hg38)
43-P1	16p13.2	del	pat	P	chr16:10179993-10180416	0.4	1	GRIN2A
43-P2	16p13.2	del	pat	P	chr16:10179993-10180416	0.4	1	GRIN2A
43-F	16p13.2	del	n/a	P	chr16:10179993-10180416	0.4	1	GRIN2A
56-P	Xq11.2	del	dn	P	chrX:64917744-64920273	2.5	1	ZC4H2
72-P	18q12.1	del	patp	VUS	chr18:32037096-32042293	5.2	1	RNF125
75-P	19q13.33	dup	matp	VUS	chr19:50301641-50320804	19.2	2	KCNC3, MYH14
* the approximate range given by genomic coordinates correspond to the outputs of CNV analysis by ES after manual curation; read-depth approaches in-house pipeline and/or CNVRobot); genomic coordinates reffer to GRCh38/hg38 primary assembly
The overlaps to adjacent intronic sequences are expected. The breakpoints were not sequenced.
matp or patp	pooled maternal or paternal sample; CNV verified by qPCR
-	CNV not called
ACMG	Pathogenicity classification based on ACMG recommendation
CNV	copy-number variation
del	deletion
dup	duplication
dn	de novo
mat	maternal
pat	paternal
n/a	not assessed
ID-P	family number-proband (index case)
ID-F	family number-father
ES	exome sequencing

## Sheet: Additional File 9b
Additional File 9b: Non-polymorphic CNVs initially detected by CMA and then verified by ES
individual ID	chromosome location	del/dup/other	inheritance	CNVs from CMA*	CNV length (~kb)	CNV analysis from ES **	CNV length (~kb)	OMIM genes (ES); UCSC Genome Browser (GRCh38/hg38)		OMIM-morbid genes (ES); UCSC Genome Browser (GRCh38/hg38)
1-P	20q13.12	triplication	dn	chr20:44112905-44970632	857.7	chr20:44114796-44987296	872.5	12	JPH2, FIT2, HNF4A, SERINC3, PKIG, ADA, CCN5, KCNK15, RIMS4, YWHAB, TOMM34, STK4	5	JPH2, FIT2, HNF4A, ADA, STK4
2-P	2q37.1	dup	dn	chr2:232951866-233747100	795.2	chr2:232970214-233743916	773.7	17	NGEF, NEU2, INPP5D, ATG16L1, SCARNA5, SCARNA6, SAG, DGKD, USP40, UGT1A8, UGT1A10, UGT1A9, UGT1A7, UGT1A6, UGT1A5, UGT1A4, UGT1A3	2	ATG16L1, SAG
3-P1	8q24.23q24.3	dup	mat	chr8:138696841-139390841	694.0	chr8:138693646-138883172	189.5	1	COL22A1	0	-
3-P2	8q24.23q24.3	dup	mat	chr8:138696841-139390841	694.0	chr8:138693646-138883172	189.5	1	COL22A1	0	-
8-P	2q14.3	dup	pat	chr2:124301271-125195035	893.8	chr2:124417443-124914288	496.8	1	CNTNAP5	0	-
8-M*	15q11.2q13.1	dup	n/a	chr15:20276449-2828031	8,003.9	chr15:22460820-28354678	5,893.9	24	NIPA1, NIPA2, CYFIP1, TUBGCP5, MKRN3, MAGEL2, NDN, PWRN2, PWRN1, NPAP1, SNHG14, SNRPN, D15S226E, SNORD116-1, IPW, D15S227E, SNORD115-1, UBE3A, ATP10A, GABRB3, GABRA5, GABRG3, OCA2, HERC2	8	NIPA1, MKRN3, MAGEL2, UBE3A, GABRB3, GABRA5, OCA2, HERC2
15-P	Xq28	dup	pat	chrX:154466623-154885397	418.8	chrX:154466623-154863377	396.8	14	PLXNA3, LAGE3, UBL4A, SLC10A3, FAM3A, G6PD, IKBKG, CTAG1A, CTAG1B, CTAG2, GAB3, DKC1, MPP1, F8	5	LAGE3, G6PD, IKBKG, DKC1, F8
20-P	16p12.2	del	pat	chr16:21563587-21728564	165.0	chr16:21406447-21857378	450.9	4	NPIPB3, METTL9, IGSF6, OTOA	1	OTOA
24-M*	17p13.3	del	n/a	chr17:969703-1281240	311.5	chr17:979319-1280388	301.1	5	NXN, TIMM22, ABR, BHLHA9, TUSC5	3	NXN, TIMM22, BHLHA9
25-P	6q26	dup	mat	chr6:162072977-162764552	691.6	chr6:162201131-162728391	527.3	2	PRKN, PACRG	1	PRKN
25-P	16q22.1q22.2	dup	mat	chr16:70706901-71641146	934.2	chr16:70970520-71653021	682.5	8	HYDIN, CMTR2, CALB2, ZNF23, ZNF19, TAT, MARVELD3, PHLPPL	2	HYDIN, TAT
40-P	6q25.2	dup	pat	chr6:153974564-154246850	272.3	chr6:154039161-154289756	250.6	2	OPRM1, IPCEF1	0	-
44-P	15q11.2	dup	pat	chr15:20657984-23226874	2,568.9	chr15:22786685-23039548	252.9	4	NIPA1, NIPA2, CYFIP1, TUBGCP5	1	NIPA1
47-P	22q11.21	dup	mat	chr22:18158442-21028815	2,870.4	chr22:18906375-21225554	2,319.2	42	DGCR6, PRODH, DGCR5, DGCR2, ESS2, TSSK2, GSC2, SLC25A1, CLTCL1, HIRA, MRPL40, UFD1L, CDC45L, CLDN5, SEPT5, GP1BB, TBX1, GNB1L, TXNRD2, COMT, ARVCF, TANGO2, MIR185, DGCR8, TRMT2A, RANBP1, ZDHHC8, RTN4R, DGCR6L, ZNF74, SCARF2, KLHL22, MED15, PI4KA, HCF2, SNAP29, CRKL, AIFM3, LZTR1, THAP7, P2RXL1, SLC7A4, GGT2	15	PRODH, SLC25A1, CDC45L, GP1BB, TBX1, TNXRD2, COMT, TANGO2, RTN4R, SCARF2, PI4KA, HCF2, SNAP29, LZTR1, GGT2
50-P	2q13	del	mat	chr2:110104900-110207160	102.3	chr2:110091453-110390994	299.5	2	MALL, NPHP1	1	NPHP1
50-P	17p13.3	del	pat	chr17:176378-496099	319.7	chr17:132517-445940	313.4	3	DOC2B, RPH3AL, RFLNB	0	-
52-P	19p13.42	dup	dn	unknown (external analysis)	n/a	chr19:53794029-53915525	121.5	4	NLRP12, MYADM, PRKCG, CACNG7	2	NLRP12, PRKCG
53-P	Xq28	dup	pat	chrX:155401684-155687381	285.7	chrX:155506878-155545296	38.4	1	TMLHE	1	TMLHE
62-P	11q13.4	dup	pat	chr11:74003655-74204391	200.7	chr11:74001392-74225276	223.9	3	UCP3, C2CD3, PPME1	2	UCP3, C2CD3
66-P	2q31.2	dup	mat	chr2:177759435-178292216	532.8	chr2:178071506-178113295	41.8	2	PDE11A, RBM45	1	PDE11A
67-P	9q24.3	dup	pat	chr9:318840-500584	181.7	chr9:325651-464239	138.6	1	DOCK8	1	DOCK8
69-P	4q27	del	matp	chr4:120193459-121308508	1,115.0	chr4:120821151-121045857	224.7	2	PRDM4, NDNF	2	PRDM4, NDNF
69-P	6q23.3q24.1	dup	patp	chr6:138642932-139534064	891.1	chr6:138727447-139374158	646.7	5	CCDC28A, REPS1, HECA, TXLNB, CITED2	2	REPS1, CITED2
69-P	13q21.1	del	patp	chr13:55621713-57260001	1,638.3	intergenic region	-		-
70-P	Xp22	dup	matp	chrX:16243494-16733995	490.5	chrX:16590773-16743860	153.1	2	CTPS2, CALB3	0	-
71-P	2p12	dup	patp	chr2:74838958-75502506	663.5	2p12 dup not called	-	4¥	HK2, POLE4, TACR1, EVA1A	0	-
72-P	14q32.31	dup	matp	chr14:102022597-102525216	502.6	chr14:102004498-102507909	503.4	7	DYNC1H1, HSP90AA1, WDR20, MOK, CINP, TECPR2, ANKRD9	2	DYNC1H1, TECPR2
75-P	15q11.1q11.2	del	dn	chr15:20657984-23226874	2,568.9	chr15:22458974-23039563	580.6	4	NIPA1, NIPA2, CYFIP1, TUBGCP5	1	NIPA1
76-P	18q12.1	dup	matp	chr18:33171305-33601021	429.7	chr18:33211876-33598792	386.9	1	ASXL3	1	ASXL3
Note: CNVs observed in index cases classified as LB or VUS (not causative)
* initial CMA output referred to clinicians; converted from GRCh37/hg19 to GRCh38/hg38 using the LiftOver (https://genome.ucsc.edu/cgi-bin/hgLiftOver)
** the approximate range given by genomic coordinates correspond to the outputs of CNV analysis by ES after manual curation; read-depth approaches in-house pipeline and/or CNVRobot); genomic coordinates reffer to GRCh38/hg38 primary assembly
The overlaps to adjacent intronic sequences are expected. The breakpoints were not sequenced.
¥ list of OMIM genes after the input of genomic coordinates from CMA
-	CNV not called
dn	de novo
mat	maternal
pat	paternal
n/a	not assessed
individual ID*	detected as incidental findings in an unaffected parent by read-depth CNV analysis from ES data; verified by CMA
ID-P	family number-proband (index case)
ID-M	family number-mother
CMA	chromosomal microarray analysis
ES	exome sequencing
13q21.1 not captured due to the lack of coverage in the intergenic region
